# Supplementary material for: Causal Relationships Between the Gut Microbiota, Inflammatory Cytokines, and Amyotrophic Lateral Sclerosis: A Mendelian Randomization Analysis
Source: Brain Behav. 2025 May 18;15(5):e70571. doi: 10.1002/brb3.70571 (PMC12086303; doi:10.1002/brb3.70571)
Supplement: Supplementary file 1 — Table S1 Used IVs for 196 gut microbiota taxa from MiBioGen. Table S2 Used IVs for 91 inflammatory cytokines taxa from GWAS Catalog. Table S3 MR results of amyotrophic lateral sclerosis on gut microbiota Table S4 MR results of amyotrophic lateral sclerosison inflammatory cytokines Table S5 MR results of gut microbiota on inflammatory cytokines. [file BRB3-15-e70571-s001.xlsx]

## Sheet: Table S0
Table S0. Contents
Table	Description
Table S1	Used IVs for 196 gut microbiota taxa from MiBioGen.
Table S2	Used IVs for 91 inflammatory cytokines taxa from GWAS Catalog.
Table S3	MR results of amyotrophic lateral sclerosis on gut microbiota
Table S4	MR results of amyotrophic lateral sclerosison inflammatory cytokines
Table S5	MR results of gut microbiota on inflammatory cytokines

## Sheet: Table S1
Table S1. Used IVs for 196 gut microbiota taxa from MiBioGen.
exposure	SNP	other_allele	effect_allele	beta	se	pval	samplesize	F-Statistics
Gut microbiota abundance (genus Intestinimonas id.2062)	rs10262702	C	T	0.0918017	0.0194885	2.06072e-06	14306	22.1894
Gut microbiota abundance (genus Intestinimonas id.2062)	rs11258178	G	A	0.0660742	0.0134139	6.982e-07	14306	24.2635
Gut microbiota abundance (genus Intestinimonas id.2062)	rs12226153	G	A	-0.151142	0.0306922	5.12165e-07	14306	24.2501
Gut microbiota abundance (genus Intestinimonas id.2062)	rs17067892	T	C	0.107194	0.0250013	6.37926e-06	14306	18.383
Gut microbiota abundance (genus Intestinimonas id.2062)	rs1859797	A	G	0.060368	0.0131793	4.1223e-06	14306	20.9811
Gut microbiota abundance (genus Intestinimonas id.2062)	rs2276760	G	A	-0.0685233	0.0152546	7.84061e-06	14306	20.1779
Gut microbiota abundance (genus Intestinimonas id.2062)	rs2731794	T	C	0.120632	0.0257529	1.91743e-06	14306	21.9418
Gut microbiota abundance (genus Intestinimonas id.2062)	rs2930225	G	T	-0.0729524	0.0152948	1.34623e-06	14306	22.7505
Gut microbiota abundance (genus Intestinimonas id.2062)	rs4113676	C	A	-0.218507	0.0490152	7.41635e-06	14306	19.8733
Gut microbiota abundance (genus Intestinimonas id.2062)	rs4784055	C	T	-0.175324	0.038599	8.71806e-07	14306	20.6315
Gut microbiota abundance (genus Intestinimonas id.2062)	rs62240188	A	G	0.130074	0.0267179	2.20308e-06	14306	23.7015
Gut microbiota abundance (genus Intestinimonas id.2062)	rs6934519	T	C	0.0692373	0.0151154	8.56959e-06	14306	20.9817
Gut microbiota abundance (genus Intestinimonas id.2062)	rs716604	G	A	0.0818068	0.0165992	8.56624e-07	14306	24.2887
Gut microbiota abundance (genus Intestinimonas id.2062)	rs7170984	C	T	-0.0658116	0.0140767	2.98353e-06	14306	21.8576
Gut microbiota abundance (genus Intestinimonas id.2062)	rs72982915	T	C	0.183158	0.0402743	4.91157e-06	14306	20.6822
Gut microbiota abundance (genus Intestinimonas id.2062)	rs9823439	T	C	0.0581947	0.0131455	9.85871e-06	14306	19.598
Gut microbiota abundance (family Streptococcaceae id.1850)	rs10028567	T	C	-0.0934027	0.0190343	3.72495e-06	14306	24.0794
Gut microbiota abundance (family Streptococcaceae id.1850)	rs11110281	C	T	-0.130554	0.0225943	1.40136e-08	14306	33.3874
Gut microbiota abundance (family Streptococcaceae id.1850)	rs16950051	G	A	0.107008	0.0236973	5.33814e-06	14306	20.3908
Gut microbiota abundance (family Streptococcaceae id.1850)	rs2370083	T	G	-0.0842751	0.0184509	4.25667e-06	14306	20.8624
Gut microbiota abundance (family Streptococcaceae id.1850)	rs2952251	A	G	0.0639298	0.0126525	3.72237e-07	14306	25.5302
Gut microbiota abundance (family Streptococcaceae id.1850)	rs35344081	A	G	0.0609349	0.0129703	2.63846e-06	14306	22.0715
Gut microbiota abundance (family Streptococcaceae id.1850)	rs57646748	A	G	-0.088021	0.019876	7.88352e-06	14306	19.6117
Gut microbiota abundance (family Streptococcaceae id.1850)	rs6806351	C	T	-0.0619209	0.0135744	6.93793e-06	14306	20.8081
Gut microbiota abundance (family Streptococcaceae id.1850)	rs77968078	A	G	-0.0993013	0.0224788	7.93341e-06	14306	19.5148
Gut microbiota abundance (family Streptococcaceae id.1850)	rs7916711	G	A	0.0959639	0.021545	6.32732e-06	14306	19.8391
Gut microbiota abundance (family Streptococcaceae id.1850)	rs957755	G	T	-0.0642449	0.0142702	7.41515e-06	14306	20.2683
Gut microbiota abundance (genus Streptococcus id.1853)	rs10028567	T	C	-0.0921167	0.0191881	7.30348e-06	14306	23.0469
Gut microbiota abundance (genus Streptococcus id.1853)	rs10448310	G	A	-0.0517935	0.0111324	3.30704e-06	14306	21.6458
Gut microbiota abundance (genus Streptococcus id.1853)	rs11110281	C	T	-0.137519	0.0227398	2.58315e-09	14306	36.5723
Gut microbiota abundance (genus Streptococcus id.1853)	rs11720390	A	G	0.107024	0.0228121	3.59484e-06	14306	22.0106
Gut microbiota abundance (genus Streptococcus id.1853)	rs11764382	G	A	-0.0695345	0.0143671	1.28632e-06	14306	23.4241
Gut microbiota abundance (genus Streptococcus id.1853)	rs17708276	G	A	-0.0793955	0.0170628	3.04096e-06	14306	21.6517
Gut microbiota abundance (genus Streptococcus id.1853)	rs1918540	G	A	-0.059639	0.0128148	2.44068e-06	14306	21.6589
Gut microbiota abundance (genus Streptococcus id.1853)	rs2370083	T	G	-0.0816836	0.0185851	9.75237e-06	14306	19.317
Gut microbiota abundance (genus Streptococcus id.1853)	rs57646748	A	G	-0.0907696	0.0200344	5.47545e-06	14306	20.5271
Gut microbiota abundance (genus Streptococcus id.1853)	rs6806351	C	T	-0.0633829	0.0136647	4.93867e-06	14306	21.5151
Gut microbiota abundance (genus Streptococcus id.1853)	rs71481756	G	T	0.0931048	0.0207949	6.51478e-06	14306	20.0461
Gut microbiota abundance (genus Streptococcus id.1853)	rs7916711	G	A	0.102891	0.0217362	2.717e-06	14306	22.4072
Gut microbiota abundance (order Victivallales id.2254)	rs1002941	G	A	-0.105025	0.0233484	8.14836e-06	14306	20.2335
Gut microbiota abundance (order Victivallales id.2254)	rs11770843	T	C	0.109431	0.0234879	1.9073e-06	14306	21.7066
Gut microbiota abundance (order Victivallales id.2254)	rs17114848	A	G	0.152377	0.0324332	4.05864e-06	14306	22.0729
Gut microbiota abundance (order Victivallales id.2254)	rs2031282	G	A	0.122368	0.0270329	4.38258e-06	14306	20.4904
Gut microbiota abundance (order Victivallales id.2254)	rs2825714	G	A	-0.13741	0.0289246	1.72211e-06	14306	22.5685
Gut microbiota abundance (order Victivallales id.2254)	rs62570196	T	C	-0.21635	0.0439866	1.07924e-06	14306	24.1921
Gut microbiota abundance (order Victivallales id.2254)	rs72640280	G	A	0.220207	0.0486196	5.18036e-06	14306	20.5135
Gut microbiota abundance (order Victivallales id.2254)	rs77599476	G	A	0.230292	0.0480168	1.86132e-06	14306	23.0023
Gut microbiota abundance (class Lentisphaeria id.2250)	rs1002941	G	A	-0.105025	0.0233484	8.14836e-06	14306	20.2335
Gut microbiota abundance (class Lentisphaeria id.2250)	rs11770843	T	C	0.109431	0.0234879	1.9073e-06	14306	21.7066
Gut microbiota abundance (class Lentisphaeria id.2250)	rs17114848	A	G	0.152377	0.0324332	4.05864e-06	14306	22.0729
Gut microbiota abundance (class Lentisphaeria id.2250)	rs2031282	G	A	0.122368	0.0270329	4.38258e-06	14306	20.4904
Gut microbiota abundance (class Lentisphaeria id.2250)	rs2825714	G	A	-0.13741	0.0289246	1.72211e-06	14306	22.5685
Gut microbiota abundance (class Lentisphaeria id.2250)	rs62570196	T	C	-0.21635	0.0439866	1.07924e-06	14306	24.1921
Gut microbiota abundance (class Lentisphaeria id.2250)	rs72640280	G	A	0.220207	0.0486196	5.18036e-06	14306	20.5135
Gut microbiota abundance (class Lentisphaeria id.2250)	rs77599476	G	A	0.230292	0.0480168	1.86132e-06	14306	23.0023
Gut microbiota abundance (phylum Lentisphaerae id.2238)	rs1002941	G	A	-0.107661	0.0233382	4.30884e-06	14306	21.2805
Gut microbiota abundance (phylum Lentisphaerae id.2238)	rs11770843	T	C	0.111896	0.0234776	1.13813e-06	14306	22.7155
Gut microbiota abundance (phylum Lentisphaerae id.2238)	rs17114848	A	G	0.148972	0.0324162	6.76986e-06	14306	21.1196
Gut microbiota abundance (phylum Lentisphaerae id.2238)	rs2031282	G	A	0.120412	0.0270263	5.86462e-06	14306	19.8503
Gut microbiota abundance (phylum Lentisphaerae id.2238)	rs2825714	G	A	-0.138226	0.0289096	1.49772e-06	14306	22.861
Gut microbiota abundance (phylum Lentisphaerae id.2238)	rs60995569	G	T	-0.16062	0.0336806	9.1939e-06	14306	22.7426
Gut microbiota abundance (phylum Lentisphaerae id.2238)	rs62570196	T	C	-0.217203	0.0439621	9.64473e-07	14306	24.4104
Gut microbiota abundance (phylum Lentisphaerae id.2238)	rs72640280	G	A	0.220185	0.0485947	5.19194e-06	14306	20.5304
Gut microbiota abundance (phylum Lentisphaerae id.2238)	rs77599476	G	A	0.229981	0.0479918	1.90265e-06	14306	22.9641
Gut microbiota abundance (genus Peptococcus id.2037)	rs10031059	T	C	0.121167	0.0225844	1.23637e-07	14306	28.784
Gut microbiota abundance (genus Peptococcus id.2037)	rs11001941	A	G	-0.195611	0.0392217	1.32859e-06	14306	24.8733
Gut microbiota abundance (genus Peptococcus id.2037)	rs12069354	T	C	0.16763	0.0379501	9.28346e-06	14306	19.5109
Gut microbiota abundance (genus Peptococcus id.2037)	rs2054133	G	A	-0.0895433	0.0188332	2.14166e-06	14306	22.6057
Gut microbiota abundance (genus Peptococcus id.2037)	rs36121075	G	A	-0.14067	0.030628	6.98715e-06	14306	21.0943
Gut microbiota abundance (genus Peptococcus id.2037)	rs413827	A	G	0.110229	0.0237523	3.30088e-06	14306	21.5368
Gut microbiota abundance (genus Peptococcus id.2037)	rs5770862	C	T	0.162018	0.0356813	3.21959e-06	14306	20.6179
Gut microbiota abundance (genus Peptococcus id.2037)	rs6918730	G	A	-0.135311	0.0289742	1.14731e-06	14306	21.8094
Gut microbiota abundance (genus Peptococcus id.2037)	rs7033353	T	G	-0.090152	0.018995	2.21958e-06	14306	22.5254
Gut microbiota abundance (genus Peptococcus id.2037)	rs72850165	C	T	-0.134304	0.0300423	5.74156e-06	14306	19.9853
Gut microbiota abundance (genus Peptococcus id.2037)	rs74592222	A	G	0.137957	0.0302965	8.55342e-06	14306	20.7349
Gut microbiota abundance (genus Peptococcus id.2037)	rs77681628	T	C	0.200307	0.0387328	2.68838e-07	14306	26.7445
Gut microbiota abundance (genus Senegalimassilia id.11160)	rs10036909	T	C	0.185519	0.0400881	8.05434e-06	14306	21.4164
Gut microbiota abundance (genus Senegalimassilia id.11160)	rs11787826	A	C	0.081327	0.0171154	2.63463e-06	14306	22.5785
Gut microbiota abundance (genus Senegalimassilia id.11160)	rs1990708	C	A	-0.109619	0.0247785	8.90574e-06	14306	19.5714
Gut microbiota abundance (genus Senegalimassilia id.11160)	rs2017373	T	C	0.0782258	0.0176841	9.50298e-06	14306	19.5674
Gut microbiota abundance (genus Senegalimassilia id.11160)	rs7225245	G	A	-0.079173	0.0170421	4.18013e-06	14306	21.5828
Gut microbiota abundance (genus Hungatella id.11306)	rs10044993	C	A	-0.139547	0.0316748	8.06659e-06	14306	19.4095
Gut microbiota abundance (genus Hungatella id.11306)	rs13128780	C	T	-0.149725	0.0312777	1.74997e-06	14306	22.915
Gut microbiota abundance (genus Hungatella id.11306)	rs13249325	G	T	-0.100023	0.0225883	9.6917e-06	14306	19.608
Gut microbiota abundance (genus Hungatella id.11306)	rs17092615	A	G	0.152235	0.0337867	7.37683e-06	14306	20.3019
Gut microbiota abundance (genus Hungatella id.11306)	rs72759041	T	G	-0.126025	0.0282242	3.86091e-06	14306	19.9375
Gut microbiota abundance (genus Howardella id.2000)	rs10048062	T	C	-0.147352	0.0336531	8.58875e-06	14306	19.1718
Gut microbiota abundance (genus Howardella id.2000)	rs12452946	G	A	-0.105833	0.0228941	3.80391e-06	14306	21.3695
Gut microbiota abundance (genus Howardella id.2000)	rs1484873	A	G	0.227831	0.046335	2.55918e-06	14306	24.1773
Gut microbiota abundance (genus Howardella id.2000)	rs17167098	A	G	-0.169366	0.0352068	1.12323e-06	14306	23.1419
Gut microbiota abundance (genus Howardella id.2000)	rs2154047	C	A	0.192557	0.0420093	9.97034e-06	14306	21.0101
Gut microbiota abundance (genus Howardella id.2000)	rs36081916	C	T	-0.18123	0.0402987	4.70046e-06	14306	20.2245
Gut microbiota abundance (genus Howardella id.2000)	rs3791893	G	A	0.147035	0.034023	9.49708e-06	14306	18.6765
Gut microbiota abundance (genus Howardella id.2000)	rs609430	G	T	-0.112045	0.0239328	3.34488e-06	14306	21.9178
Gut microbiota abundance (genus Howardella id.2000)	rs672217	A	G	0.164146	0.0349993	3.52468e-06	14306	21.9959
Gut microbiota abundance (genus Subdoligranulum id.2070)	rs10065321	C	T	-0.0512828	0.0108105	2.10155e-06	14306	22.5036
Gut microbiota abundance (genus Subdoligranulum id.2070)	rs10497836	C	T	0.0524065	0.0118697	8.37954e-06	14306	19.4935
Gut microbiota abundance (genus Subdoligranulum id.2070)	rs1667315	A	G	0.0485017	0.0107452	6.7214e-06	14306	20.3744
Gut microbiota abundance (genus Subdoligranulum id.2070)	rs2114677	T	C	-0.104176	0.0230829	2.71725e-06	14306	20.3683
Gut microbiota abundance (genus Subdoligranulum id.2070)	rs2171249	T	C	0.106744	0.0233213	4.50557e-06	14306	20.9499
Gut microbiota abundance (genus Subdoligranulum id.2070)	rs3761728	T	G	0.0543458	0.0118866	3.8675e-06	14306	20.9034
Gut microbiota abundance (genus Subdoligranulum id.2070)	rs4347804	A	G	-0.166063	0.0357483	2.18404e-06	14306	21.5792
Gut microbiota abundance (genus Subdoligranulum id.2070)	rs6555306	T	C	0.0740777	0.0155463	2.80666e-06	14306	22.705
Gut microbiota abundance (genus Subdoligranulum id.2070)	rs75158211	C	T	-0.072343	0.015933	7.5216e-06	14306	20.6157
Gut microbiota abundance (genus Subdoligranulum id.2070)	rs76528319	T	G	-0.143279	0.0310662	7.41396e-06	14306	21.271
Gut microbiota abundance (genus Coprococcus2 id.11302)	rs10070053	G	A	0.0594312	0.0135375	7.64874e-06	14306	19.2731
Gut microbiota abundance (genus Coprococcus2 id.11302)	rs12634070	C	T	0.0736486	0.0164921	9.95108e-06	14306	19.9424
Gut microbiota abundance (genus Coprococcus2 id.11302)	rs2482516	T	C	0.0754415	0.0164619	4.72335e-06	14306	21.002
Gut microbiota abundance (genus Coprococcus2 id.11302)	rs35890118	G	A	-0.066536	0.0147661	8.25962e-06	14306	20.304
Gut microbiota abundance (genus Coprococcus2 id.11302)	rs61823518	C	A	-0.0955381	0.0215724	6.68252e-06	14306	19.6136
Gut microbiota abundance (genus Coprococcus2 id.11302)	rs6677933	T	C	-0.0804405	0.0164216	1.185e-06	14306	23.9949
Gut microbiota abundance (genus Coprococcus2 id.11302)	rs72680320	C	T	-0.0649382	0.013919	2.27117e-06	14306	21.7663
Gut microbiota abundance (genus Coprococcus2 id.11302)	rs9426473	G	A	0.0727361	0.0161662	6.30681e-06	14306	20.2434
Gut microbiota abundance (order Mollicutes RF9 id.11579)	rs11779863	A	G	-0.0772768	0.0172171	6.68852e-06	14306	20.1455
Gut microbiota abundance (order Mollicutes RF9 id.11579)	rs12566890	G	T	-0.103134	0.0241775	8.11204e-06	14306	18.1962
Gut microbiota abundance (order Mollicutes RF9 id.11579)	rs13100746	T	C	0.0638979	0.0142685	7.28853e-06	14306	20.0547
Gut microbiota abundance (order Mollicutes RF9 id.11579)	rs17235252	C	T	-0.122002	0.0255463	2.15879e-06	14306	22.8075
Gut microbiota abundance (order Mollicutes RF9 id.11579)	rs3932485	T	C	0.0626209	0.0141623	9.92865e-06	14306	19.5511
Gut microbiota abundance (order Mollicutes RF9 id.11579)	rs515984	T	C	0.0875451	0.0190685	6.61363e-06	14306	21.0781
Gut microbiota abundance (order Mollicutes RF9 id.11579)	rs638542	G	A	0.070592	0.0157049	5.17285e-06	14306	20.2042
Gut microbiota abundance (order Mollicutes RF9 id.11579)	rs74603314	C	T	0.230767	0.0489701	2.27641e-06	14306	22.2068
Gut microbiota abundance (order Mollicutes RF9 id.11579)	rs7706512	G	A	-0.0657351	0.0138979	2.27206e-06	14306	22.3716
Gut microbiota abundance (order Mollicutes RF9 id.11579)	rs7801843	G	A	-0.0869495	0.0194509	9.46891e-06	14306	19.9827
Gut microbiota abundance (order Mollicutes RF9 id.11579)	rs7853673	G	A	0.0624389	0.0139833	6.73256e-06	14306	19.9384
Gut microbiota abundance (order Mollicutes RF9 id.11579)	rs949341	G	A	-0.0656602	0.0147216	7.73286e-06	14306	19.8927
Gut microbiota abundance (genus Butyrivibrio id.1993)	rs1007475	T	G	0.118065	0.0261271	7.92319e-06	14306	20.4202
Gut microbiota abundance (genus Butyrivibrio id.1993)	rs11761679	C	T	0.154775	0.0321539	2.20232e-06	14306	23.1704
Gut microbiota abundance (genus Butyrivibrio id.1993)	rs142855850	G	A	0.205013	0.0457138	6.85536e-06	14306	20.1126
Gut microbiota abundance (genus Butyrivibrio id.1993)	rs16934069	C	T	-0.133784	0.0299444	8.85911e-06	14306	19.9608
Gut microbiota abundance (genus Butyrivibrio id.1993)	rs16941336	T	C	0.127488	0.0267936	1.53183e-06	14306	22.64
Gut microbiota abundance (genus Butyrivibrio id.1993)	rs17163238	A	G	0.140987	0.0309117	5.51201e-06	14306	20.8023
Gut microbiota abundance (genus Butyrivibrio id.1993)	rs4537857	C	T	-0.12459	0.0260992	1.80194e-06	14306	22.7883
Gut microbiota abundance (genus Butyrivibrio id.1993)	rs486484	G	A	-0.108349	0.0240008	6.61089e-06	14306	20.3797
Gut microbiota abundance (genus Butyrivibrio id.1993)	rs4928024	A	G	0.17471	0.0389333	8.18634e-06	14306	20.1369
Gut microbiota abundance (genus Butyrivibrio id.1993)	rs72723662	T	C	0.224078	0.0449336	7.86249e-07	14306	24.8689
Gut microbiota abundance (genus Butyrivibrio id.1993)	rs74622183	G	A	-0.201027	0.0428204	2.45748e-06	14306	22.0398
Gut microbiota abundance (genus Butyrivibrio id.1993)	rs77356209	C	T	0.216874	0.0483299	6.66423e-06	14306	20.1365
Gut microbiota abundance (genus Butyrivibrio id.1993)	rs7752361	A	G	0.11923	0.0239975	7.69113e-07	14306	24.6853
Gut microbiota abundance (genus Butyrivibrio id.1993)	rs7763512	G	A	-0.119846	0.0253367	3.10656e-06	14306	22.3742
Gut microbiota abundance (genus Butyrivibrio id.1993)	rs9349693	A	G	-0.117973	0.0259861	5.54958e-06	14306	20.6102
Gut microbiota abundance (genus Butyricicoccus id.2055)	rs10084203	A	G	-0.0549699	0.0123563	8.58638e-06	14306	19.7912
Gut microbiota abundance (genus Butyricicoccus id.2055)	rs12034718	A	G	-0.0701199	0.0158213	9.57679e-06	14306	19.6426
Gut microbiota abundance (genus Butyricicoccus id.2055)	rs12585793	C	T	-0.262206	0.0564729	5.79189e-06	14306	21.5578
Gut microbiota abundance (genus Butyricicoccus id.2055)	rs2017189	G	T	0.0506956	0.011024	3.87258e-06	14306	21.1477
Gut microbiota abundance (genus Butyricicoccus id.2055)	rs4962426	G	T	-0.0614216	0.0135979	7.38482e-06	14306	20.4032
Gut microbiota abundance (genus Butyricicoccus id.2055)	rs56221232	C	T	0.0828027	0.0167401	7.61939e-07	14306	24.4666
Gut microbiota abundance (genus Butyricicoccus id.2055)	rs62478070	G	T	0.224039	0.0494959	5.93772e-06	14306	20.4884
Gut microbiota abundance (genus Butyricicoccus id.2055)	rs7322368	T	C	-0.0815733	0.0183167	5.51785e-06	14306	19.8336
Gut microbiota abundance (genus Candidatus Soleaferrea id.11350)	rs10090365	A	G	0.0834413	0.0180989	4.17311e-06	14306	21.2548
Gut microbiota abundance (genus Candidatus Soleaferrea id.11350)	rs10809135	T	C	-0.0834858	0.0182426	5.4718e-06	14306	20.9436
Gut microbiota abundance (genus Candidatus Soleaferrea id.11350)	rs36155147	C	T	-0.104966	0.0240995	5.4114e-06	14306	18.9706
Gut microbiota abundance (genus Candidatus Soleaferrea id.11350)	rs4294381	T	C	-0.112197	0.023186	1.36848e-06	14306	23.4159
Gut microbiota abundance (genus Candidatus Soleaferrea id.11350)	rs4678258	C	T	0.0986136	0.0215646	5.53184e-06	14306	20.9118
Gut microbiota abundance (genus Candidatus Soleaferrea id.11350)	rs6489992	G	A	-0.0840437	0.0187031	7.88787e-06	14306	20.1922
Gut microbiota abundance (genus Candidatus Soleaferrea id.11350)	rs6494306	G	A	-0.0969304	0.0214221	5.80056e-06	14306	20.4737
Gut microbiota abundance (genus Candidatus Soleaferrea id.11350)	rs7400877	T	C	0.0951085	0.0212799	9.29458e-06	14306	19.9756
Gut microbiota abundance (genus Candidatus Soleaferrea id.11350)	rs9973954	A	G	-0.0892075	0.0195401	5.94799e-06	14306	20.8425
Gut microbiota abundance (family Ruminococcaceae id.2050)	rs10093275	C	T	-0.0534595	0.011677	5.35229e-06	14306	20.9598
Gut microbiota abundance (family Ruminococcaceae id.2050)	rs10166469	T	C	0.053336	0.0120209	8.52158e-06	14306	19.6864
Gut microbiota abundance (family Ruminococcaceae id.2050)	rs1158100	A	G	0.0490539	0.0109865	8.60855e-06	14306	19.9356
Gut microbiota abundance (family Ruminococcaceae id.2050)	rs1612733	C	T	0.108708	0.0238006	4.22435e-06	14306	20.8616
Gut microbiota abundance (family Ruminococcaceae id.2050)	rs17376049	C	T	0.0848534	0.0172114	7.29625e-07	14306	24.3056
Gut microbiota abundance (family Ruminococcaceae id.2050)	rs2113833	T	C	-0.169146	0.0355009	1.14464e-06	14306	22.701
Gut microbiota abundance (family Ruminococcaceae id.2050)	rs3009418	C	A	-0.0927607	0.0210123	8.6902e-06	14306	19.4886
Gut microbiota abundance (family Ruminococcaceae id.2050)	rs55793120	C	T	0.13822	0.0266152	1.44338e-07	14306	26.9701
Gut microbiota abundance (family Ruminococcaceae id.2050)	rs56199908	C	T	-0.199327	0.0410444	1.66414e-06	14306	23.5844
Gut microbiota abundance (family Ruminococcaceae id.2050)	rs76724913	G	T	0.0901053	0.0203104	9.60484e-06	14306	19.6818
Gut microbiota abundance (genus Lachnospiraceae FCS020 group id.11314)	rs10093861	A	G	-0.0568869	0.0121152	3.05626e-06	14306	22.0477
Gut microbiota abundance (genus Lachnospiraceae FCS020 group id.11314)	rs1254846	G	A	-0.105963	0.0232501	5.59667e-06	14306	20.7711
Gut microbiota abundance (genus Lachnospiraceae FCS020 group id.11314)	rs1363769	T	C	0.200628	0.0449372	1.58161e-06	14306	19.9329
Gut microbiota abundance (genus Lachnospiraceae FCS020 group id.11314)	rs2322265	T	C	-0.0666305	0.0141577	5.20811e-06	14306	22.1493
Gut microbiota abundance (genus Lachnospiraceae FCS020 group id.11314)	rs2862811	T	C	-0.0564927	0.0121736	3.91913e-06	14306	21.5351
Gut microbiota abundance (genus Lachnospiraceae FCS020 group id.11314)	rs35035870	C	T	-0.190615	0.0414403	2.62029e-06	14306	21.1577
Gut microbiota abundance (genus Lachnospiraceae FCS020 group id.11314)	rs3999074	T	G	-0.0550587	0.0121847	6.55043e-06	14306	20.4184
Gut microbiota abundance (genus Lachnospiraceae FCS020 group id.11314)	rs4452603	G	T	0.0604208	0.0135965	8.98194e-06	14306	19.7478
Gut microbiota abundance (genus Lachnospiraceae FCS020 group id.11314)	rs7249113	A	G	0.0679483	0.0133496	3.721e-07	14306	25.9072
Gut microbiota abundance (genus Lachnospiraceae FCS020 group id.11314)	rs72793667	G	A	-0.116881	0.0246589	1.63422e-06	14306	22.4668
Gut microbiota abundance (genus Lachnospiraceae FCS020 group id.11314)	rs9308097	A	G	-0.055381	0.0123659	7.47291e-06	14306	20.0572
Gut microbiota abundance (genus Lachnospiraceae FCS020 group id.11314)	rs9788306	T	C	-0.062804	0.0130744	1.38618e-06	14306	23.0744
Gut microbiota abundance (genus Odoribacter id.952)	rs10093869	G	A	-0.0577795	0.0125389	3.67443e-06	14306	21.2338
Gut microbiota abundance (genus Odoribacter id.952)	rs10423795	C	T	-0.0550695	0.0121164	6.5793e-06	14306	20.6574
Gut microbiota abundance (genus Odoribacter id.952)	rs28417404	G	A	-0.0726896	0.0161372	3.68036e-06	14306	20.2903
Gut microbiota abundance (genus Odoribacter id.952)	rs4793970	G	A	-0.0576329	0.0129154	6.02698e-06	14306	19.9125
Gut microbiota abundance (genus Odoribacter id.952)	rs6856150	G	A	-0.0881922	0.0194146	6.05954e-06	14306	20.635
Gut microbiota abundance (genus Odoribacter id.952)	rs74553962	G	T	0.121449	0.0264106	9.48681e-06	14306	21.1462
Gut microbiota abundance (genus Odoribacter id.952)	rs77779484	A	G	-0.133489	0.0268526	6.56251e-07	14306	24.7126
Gut microbiota abundance (genus Enterorhabdus id.820)	rs10098492	C	T	0.132323	0.0293688	6.40575e-06	14306	20.3001
Gut microbiota abundance (genus Enterorhabdus id.820)	rs114731706	G	T	0.182308	0.0382298	2.1734e-06	14306	22.7409
Gut microbiota abundance (genus Enterorhabdus id.820)	rs2051957	T	C	0.0843291	0.0189864	8.89857e-06	14306	19.7274
Gut microbiota abundance (genus Enterorhabdus id.820)	rs3017103	A	G	-0.0980897	0.0208995	2.94042e-06	14306	22.028
Gut microbiota abundance (genus Enterorhabdus id.820)	rs73331712	C	T	0.26199	0.055123	4.8492e-06	14306	22.5894
Gut microbiota abundance (genus Enterorhabdus id.820)	rs77655283	A	G	0.132988	0.0298306	5.88044e-06	14306	19.8747
Gut microbiota abundance (genus Coprococcus1 id.11301)	rs1010560	A	C	0.0580232	0.0122722	1.95916e-06	14306	22.3542
Gut microbiota abundance (genus Coprococcus1 id.11301)	rs12794898	T	G	0.0903299	0.0197212	4.9153e-06	14306	20.9796
Gut microbiota abundance (genus Coprococcus1 id.11301)	rs1519491	C	T	0.0499197	0.0113558	8.95282e-06	14306	19.3245
Gut microbiota abundance (genus Coprococcus1 id.11301)	rs1576241	G	A	-0.0510343	0.0109535	3.32859e-06	14306	21.7079
Gut microbiota abundance (genus Coprococcus1 id.11301)	rs2907920	A	G	-0.0561173	0.0126824	7.65332e-06	14306	19.579
Gut microbiota abundance (genus Coprococcus1 id.11301)	rs4277593	A	G	-0.0585649	0.0109914	1.1397e-07	14306	28.3902
Gut microbiota abundance (genus Coprococcus1 id.11301)	rs56405618	G	A	-0.08963	0.0186508	1.57195e-06	14306	23.0947
Gut microbiota abundance (genus Coprococcus1 id.11301)	rs73031725	C	T	0.167591	0.0355224	1.97916e-06	14306	22.2585
Gut microbiota abundance (genus Coprococcus1 id.11301)	rs73167075	C	T	0.0573137	0.0127573	8.5686e-06	14306	20.1836
Gut microbiota abundance (genus Coprococcus1 id.11301)	rs74101919	C	T	-0.0718988	0.0144651	1.0329e-06	14306	24.7059
Gut microbiota abundance (genus Coprococcus1 id.11301)	rs946513	C	T	-0.205899	0.0460018	8.61847e-06	14306	20.0336
Gut microbiota abundance (class Mollicutes id.3920)	rs10108398	A	G	0.0769142	0.0153953	1.09001e-06	14306	24.9595
Gut microbiota abundance (class Mollicutes id.3920)	rs11890098	G	A	0.074438	0.0153389	9.56577e-07	14306	23.5505
Gut microbiota abundance (class Mollicutes id.3920)	rs12566890	G	T	-0.101147	0.0230978	3.65098e-06	14306	19.1763
Gut microbiota abundance (class Mollicutes id.3920)	rs17214486	A	C	0.06099	0.0135623	6.60861e-06	14306	20.2232
Gut microbiota abundance (class Mollicutes id.3920)	rs2464826	C	A	0.0944239	0.0211806	8.39499e-06	14306	19.8741
Gut microbiota abundance (class Mollicutes id.3920)	rs28537087	A	G	0.0820873	0.0188312	8.07402e-06	14306	19.0019
Gut microbiota abundance (class Mollicutes id.3920)	rs3768491	A	G	0.0681052	0.0149061	4.2335e-06	14306	20.8753
Gut microbiota abundance (class Mollicutes id.3920)	rs4885016	T	C	0.0819606	0.0181628	7.26993e-06	14306	20.3631
Gut microbiota abundance (class Mollicutes id.3920)	rs6043847	C	T	-0.114937	0.0248606	4.55481e-06	14306	21.3745
Gut microbiota abundance (class Mollicutes id.3920)	rs72901605	C	T	-0.0841852	0.0178119	3.25792e-06	14306	22.3383
Gut microbiota abundance (class Mollicutes id.3920)	rs74603314	C	T	0.221639	0.0462918	1.5569e-06	14306	22.9237
Gut microbiota abundance (class Mollicutes id.3920)	rs78169027	G	A	-0.108283	0.0237289	5.87611e-06	14306	20.8241
Gut microbiota abundance (phylum Tenericutes id.3919)	rs10108398	A	G	0.0769142	0.0153953	1.09001e-06	14306	24.9595
Gut microbiota abundance (phylum Tenericutes id.3919)	rs11890098	G	A	0.074438	0.0153389	9.56577e-07	14306	23.5505
Gut microbiota abundance (phylum Tenericutes id.3919)	rs12566890	G	T	-0.101147	0.0230978	3.65098e-06	14306	19.1763
Gut microbiota abundance (phylum Tenericutes id.3919)	rs17214486	A	C	0.06099	0.0135623	6.60861e-06	14306	20.2232
Gut microbiota abundance (phylum Tenericutes id.3919)	rs2464826	C	A	0.0944239	0.0211806	8.39499e-06	14306	19.8741
Gut microbiota abundance (phylum Tenericutes id.3919)	rs28537087	A	G	0.0820873	0.0188312	8.07402e-06	14306	19.0019
Gut microbiota abundance (phylum Tenericutes id.3919)	rs3768491	A	G	0.0681052	0.0149061	4.2335e-06	14306	20.8753
Gut microbiota abundance (phylum Tenericutes id.3919)	rs4885016	T	C	0.0819606	0.0181628	7.26993e-06	14306	20.3631
Gut microbiota abundance (phylum Tenericutes id.3919)	rs6043847	C	T	-0.114937	0.0248606	4.55481e-06	14306	21.3745
Gut microbiota abundance (phylum Tenericutes id.3919)	rs72901605	C	T	-0.0841852	0.0178119	3.25792e-06	14306	22.3383
Gut microbiota abundance (phylum Tenericutes id.3919)	rs74603314	C	T	0.221639	0.0462918	1.5569e-06	14306	22.9237
Gut microbiota abundance (phylum Tenericutes id.3919)	rs78169027	G	A	-0.108283	0.0237289	5.87611e-06	14306	20.8241
Gut microbiota abundance (family Porphyromonadaceae id.943)	rs10762312	G	A	0.052368	0.0118814	8.70362e-06	14306	19.4266
Gut microbiota abundance (family Porphyromonadaceae id.943)	rs10858364	T	G	0.055316	0.012085	4.31062e-06	14306	20.9512
Gut microbiota abundance (family Porphyromonadaceae id.943)	rs17065783	G	A	-0.059133	0.0122235	1.79349e-06	14306	23.4028
Gut microbiota abundance (family Porphyromonadaceae id.943)	rs1980561	G	A	-0.0485289	0.0109284	8.9454e-06	14306	19.7191
Gut microbiota abundance (family Porphyromonadaceae id.943)	rs35233670	C	T	-0.0473576	0.010602	7.90988e-06	14306	19.9528
Gut microbiota abundance (family Porphyromonadaceae id.943)	rs35961441	C	A	0.0915257	0.0207306	8.37394e-06	14306	19.4923
Gut microbiota abundance (family Porphyromonadaceae id.943)	rs6953849	G	A	0.0718149	0.0150724	2.44478e-06	14306	22.702
Gut microbiota abundance (family Porphyromonadaceae id.943)	rs7330827	C	T	-0.103842	0.0237355	8.04896e-06	14306	19.1403
Gut microbiota abundance (family Porphyromonadaceae id.943)	rs864093	C	A	-0.0527939	0.0117499	9.59798e-06	14306	20.1883
Gut microbiota abundance (genus Eubacterium ruminantium group id.11340)	rs10131724	A	C	0.199832	0.0414577	2.38666e-06	14306	23.2338
Gut microbiota abundance (genus Eubacterium ruminantium group id.11340)	rs10923018	A	G	0.0726438	0.0160924	6.79548e-06	14306	20.3777
Gut microbiota abundance (genus Eubacterium ruminantium group id.11340)	rs11637981	G	T	0.073258	0.0160888	5.43676e-06	14306	20.733
Gut microbiota abundance (genus Eubacterium ruminantium group id.11340)	rs13025464	T	C	0.0737077	0.0163786	6.96835e-06	14306	20.2522
Gut microbiota abundance (genus Eubacterium ruminantium group id.11340)	rs139749	T	C	-0.0845439	0.0171791	8.58836e-07	14306	24.2194
Gut microbiota abundance (genus Eubacterium ruminantium group id.11340)	rs16891896	A	G	-0.174787	0.0390573	2.38122e-06	14306	20.0269
Gut microbiota abundance (genus Eubacterium ruminantium group id.11340)	rs17519472	T	C	0.107804	0.0233984	4.7036e-06	14306	21.2274
Gut microbiota abundance (genus Eubacterium ruminantium group id.11340)	rs209813	A	G	-0.103488	0.0236391	9.23145e-06	14306	19.1654
Gut microbiota abundance (genus Eubacterium ruminantium group id.11340)	rs2116427	G	A	0.0911461	0.0182353	4.67369e-07	14306	24.9833
Gut microbiota abundance (genus Eubacterium ruminantium group id.11340)	rs2229917	G	A	0.153538	0.0323922	2.15894e-06	14306	22.4673
Gut microbiota abundance (genus Eubacterium ruminantium group id.11340)	rs2418654	T	C	-0.0748879	0.0165852	6.17248e-06	14306	20.3883
Gut microbiota abundance (genus Eubacterium ruminantium group id.11340)	rs2817174	T	C	-0.0734306	0.0163687	7.86955e-06	14306	20.1245
Gut microbiota abundance (genus Eubacterium ruminantium group id.11340)	rs57340348	C	T	-0.0979429	0.0212166	4.93276e-06	14306	21.3105
Gut microbiota abundance (genus Eubacterium ruminantium group id.11340)	rs606117	A	G	-0.0833243	0.018056	4.81637e-06	14306	21.2961
Gut microbiota abundance (genus Eubacterium ruminantium group id.11340)	rs6676699	G	T	0.0888124	0.0196447	6.37984e-06	14306	20.4388
Gut microbiota abundance (genus Eubacterium ruminantium group id.11340)	rs7000472	A	G	0.0762282	0.016523	4.06846e-06	14306	21.284
Gut microbiota abundance (genus Eubacterium ruminantium group id.11340)	rs72836424	T	C	-0.139825	0.030069	2.62126e-06	14306	21.6238
Gut microbiota abundance (genus Eubacterium ruminantium group id.11340)	rs73139629	C	A	-0.115098	0.0247909	5.36204e-06	14306	21.5551
Gut microbiota abundance (family Prevotellaceae id.960)	rs12057990	T	C	0.0589878	0.0132268	8.9747e-06	14306	19.8891
Gut microbiota abundance (family Prevotellaceae id.960)	rs12118202	C	T	-0.0751986	0.0147265	5.5423e-07	14306	26.0748
Gut microbiota abundance (family Prevotellaceae id.960)	rs13069367	C	A	-0.0539768	0.0119687	7.39486e-06	14306	20.3386
Gut microbiota abundance (family Prevotellaceae id.960)	rs148376875	G	T	0.084515	0.0179163	2.08027e-06	14306	22.2521
Gut microbiota abundance (family Prevotellaceae id.960)	rs2206482	G	T	-0.0569105	0.0117486	1.30377e-06	14306	23.4646
Gut microbiota abundance (family Prevotellaceae id.960)	rs2278540	A	G	0.0554249	0.0123265	8.43587e-06	14306	20.2176
Gut microbiota abundance (family Prevotellaceae id.960)	rs34660375	G	A	-0.0805894	0.0178291	7.40321e-06	14306	20.4313
Gut microbiota abundance (family Prevotellaceae id.960)	rs3758087	T	C	-0.0564199	0.0124655	8.60578e-06	14306	20.4854
Gut microbiota abundance (family Prevotellaceae id.960)	rs3860225	G	A	0.083936	0.0167936	5.4968e-07	14306	24.9809
Gut microbiota abundance (family Prevotellaceae id.960)	rs4493272	C	T	-0.0604992	0.0118027	3.02315e-07	14306	26.2746
Gut microbiota abundance (family Prevotellaceae id.960)	rs4685827	C	T	-0.0679529	0.0145407	2.77192e-06	14306	21.8396
Gut microbiota abundance (family Prevotellaceae id.960)	rs7252711	A	G	0.0740876	0.0161926	5.56583e-06	14306	20.9343
Gut microbiota abundance (family Prevotellaceae id.960)	rs7975087	A	C	-0.0601448	0.0135454	7.59451e-06	14306	19.7157
Gut microbiota abundance (family Prevotellaceae id.960)	rs912860	G	A	0.229046	0.0483124	9.29929e-07	14306	22.4765
Gut microbiota abundance (family Prevotellaceae id.960)	rs9586501	A	G	0.0592681	0.0127329	2.58988e-06	14306	21.6664
Gut microbiota abundance (family Prevotellaceae id.960)	rs9958960	A	G	-0.0914807	0.0173611	1.06324e-07	14306	27.7654
Gut microbiota abundance (genus Dialister id.2183)	rs10138457	C	T	-0.113054	0.0261933	7.88116e-06	14306	18.6291
Gut microbiota abundance (genus Dialister id.2183)	rs10938938	G	A	0.0773514	0.0170915	7.37055e-06	14306	20.4822
Gut microbiota abundance (genus Dialister id.2183)	rs11071887	C	T	0.0662403	0.0146315	5.91412e-06	14306	20.4959
Gut microbiota abundance (genus Dialister id.2183)	rs11166701	A	G	-0.0655301	0.013186	5.50744e-07	14306	24.6976
Gut microbiota abundance (genus Dialister id.2183)	rs2314294	C	T	0.0865932	0.0193719	8.07904e-06	14306	19.9813
Gut microbiota abundance (genus Dialister id.2183)	rs2435610	C	A	0.0647132	0.0143314	5.93267e-06	14306	20.3896
Gut microbiota abundance (genus Dialister id.2183)	rs4747450	A	C	0.0668509	0.0147685	5.83727e-06	14306	20.49
Gut microbiota abundance (genus Dialister id.2183)	rs4753063	G	A	0.0596297	0.0130052	4.8568e-06	14306	21.0228
Gut microbiota abundance (genus Dialister id.2183)	rs75416973	G	A	0.0727223	0.016451	9.46085e-06	14306	19.5412
Gut microbiota abundance (genus Dialister id.2183)	rs764177	A	C	-0.0601454	0.0135366	9.60771e-06	14306	19.7417
Gut microbiota abundance (genus Dialister id.2183)	rs76680460	A	G	-0.161296	0.0364332	8.19219e-06	14306	19.5998
Gut microbiota abundance (genus Eubacterium xylanophilum group id.14375)	rs10140184	C	A	0.0576795	0.012599	4.95861e-06	14306	20.959
Gut microbiota abundance (genus Eubacterium xylanophilum group id.14375)	rs10917203	C	A	0.0612633	0.0130917	3.15152e-06	14306	21.8982
Gut microbiota abundance (genus Eubacterium xylanophilum group id.14375)	rs112176119	T	C	-0.113455	0.0245762	3.32767e-06	14306	21.3117
Gut microbiota abundance (genus Eubacterium xylanophilum group id.14375)	rs13239072	A	G	0.0687427	0.0142728	1.81782e-06	14306	23.1972
Gut microbiota abundance (genus Eubacterium xylanophilum group id.14375)	rs17830032	A	G	-0.160597	0.0310515	2.38891e-07	14306	26.7491
Gut microbiota abundance (genus Eubacterium xylanophilum group id.14375)	rs1999224	T	G	-0.0949051	0.0203503	3.75491e-06	14306	21.7489
Gut microbiota abundance (genus Eubacterium xylanophilum group id.14375)	rs2012708	A	G	-0.0573202	0.0126905	6.52544e-06	14306	20.4013
Gut microbiota abundance (genus Eubacterium xylanophilum group id.14375)	rs2213117	G	T	0.0877797	0.0189012	4.21328e-06	14306	21.568
Gut microbiota abundance (genus Eubacterium xylanophilum group id.14375)	rs75586835	G	A	-0.114498	0.0263455	9.38707e-06	14306	18.8879
Gut microbiota abundance (genus Eubacterium fissicatena group id.14373)	rs10147907	G	T	0.172263	0.039601	8.27237e-06	14306	18.9222
Gut microbiota abundance (genus Eubacterium fissicatena group id.14373)	rs11818408	A	G	0.10585	0.0237114	8.20012e-06	14306	19.9282
Gut microbiota abundance (genus Eubacterium fissicatena group id.14373)	rs11876297	C	T	0.131469	0.0281712	2.66557e-06	14306	21.7789
Gut microbiota abundance (genus Eubacterium fissicatena group id.14373)	rs151257695	G	A	0.20951	0.0454847	3.09678e-06	14306	21.2167
Gut microbiota abundance (genus Eubacterium fissicatena group id.14373)	rs1768152	T	C	-0.139489	0.0316186	8.70062e-06	14306	19.4623
Gut microbiota abundance (genus Eubacterium fissicatena group id.14373)	rs2733072	A	G	0.109644	0.0228306	1.49091e-06	14306	23.064
Gut microbiota abundance (genus Eubacterium fissicatena group id.14373)	rs3771393	C	T	-0.130842	0.0266671	7.37904e-07	14306	24.0737
Gut microbiota abundance (genus Eubacterium fissicatena group id.14373)	rs6934739	G	A	0.111463	0.0252788	9.75326e-06	14306	19.4423
Gut microbiota abundance (genus Eubacterium fissicatena group id.14373)	rs7104872	A	G	0.138612	0.0291906	2.73149e-06	14306	22.5484
Gut microbiota abundance (class Melainabacteria id.1589)	rs10148250	G	A	-0.0861928	0.0193381	8.67142e-06	14306	19.8662
Gut microbiota abundance (class Melainabacteria id.1589)	rs10738747	G	A	-0.0814624	0.0184409	9.95795e-06	14306	19.5142
Gut microbiota abundance (class Melainabacteria id.1589)	rs11150282	C	T	0.0989487	0.0196972	6.02893e-07	14306	25.2355
Gut microbiota abundance (class Melainabacteria id.1589)	rs113884518	C	T	-0.205352	0.0454982	8.05675e-06	14306	20.3709
Gut microbiota abundance (class Melainabacteria id.1589)	rs28678345	C	T	0.214848	0.0470878	6.69083e-06	14306	20.8183
Gut microbiota abundance (class Melainabacteria id.1589)	rs367480	G	A	0.083758	0.0185796	8.19917e-06	14306	20.3226
Gut microbiota abundance (class Melainabacteria id.1589)	rs4129395	A	G	0.0896187	0.0185106	1.48057e-06	14306	23.4399
Gut microbiota abundance (class Melainabacteria id.1589)	rs789069	C	A	-0.103539	0.0234287	6.84636e-06	14306	19.5304
Gut microbiota abundance (class Melainabacteria id.1589)	rs79790072	C	T	0.226722	0.0487841	3.29011e-06	14306	21.5989
Gut microbiota abundance (class Melainabacteria id.1589)	rs9864379	C	T	-0.159735	0.0292553	5.36056e-08	14306	29.812
Gut microbiota abundance (genus Anaerotruncus id.2054)	rs10150232	G	A	0.0567088	0.0124877	6.67667e-06	14306	20.6222
Gut microbiota abundance (genus Anaerotruncus id.2054)	rs11018566	G	A	-0.156465	0.0366032	6.13705e-06	14306	18.2724
Gut microbiota abundance (genus Anaerotruncus id.2054)	rs115414803	C	A	-0.144356	0.0317524	6.83471e-06	14306	20.6689
Gut microbiota abundance (genus Anaerotruncus id.2054)	rs1272208	G	T	0.0611743	0.0129831	4.27986e-06	14306	22.2014
Gut microbiota abundance (genus Anaerotruncus id.2054)	rs1431492	T	C	-0.0654996	0.0146188	7.35563e-06	14306	20.0749
Gut microbiota abundance (genus Anaerotruncus id.2054)	rs17734739	C	T	0.0660052	0.014908	7.4278e-06	14306	19.6028
Gut microbiota abundance (genus Anaerotruncus id.2054)	rs34449434	C	A	-0.0497004	0.0113402	9.85054e-06	14306	19.2078
Gut microbiota abundance (genus Anaerotruncus id.2054)	rs4669806	T	G	0.0576389	0.0122994	2.42058e-06	14306	21.9616
Gut microbiota abundance (genus Anaerotruncus id.2054)	rs6494922	G	A	0.0903106	0.0202257	6.62369e-06	14306	19.9375
Gut microbiota abundance (genus Anaerotruncus id.2054)	rs6563550	C	T	0.0877135	0.0176745	2.34515e-07	14306	24.6285
Gut microbiota abundance (genus Anaerotruncus id.2054)	rs7155595	A	C	0.0539336	0.0118903	7.54988e-06	14306	20.5747
Gut microbiota abundance (genus Anaerotruncus id.2054)	rs8005030	T	C	0.0554447	0.0117854	2.28297e-06	14306	22.1325
Gut microbiota abundance (genus Anaerotruncus id.2054)	rs9347879	C	T	0.050618	0.011049	4.22328e-06	14306	20.9877
Gut microbiota abundance (genus Ruminococcus1 id.11373)	rs10167839	G	A	0.0519509	0.0116306	8.09245e-06	14306	19.9518
Gut microbiota abundance (genus Ruminococcus1 id.11373)	rs11783695	T	G	-0.0734114	0.0161398	4.72683e-06	14306	20.6886
Gut microbiota abundance (genus Ruminococcus1 id.11373)	rs17781867	T	C	0.0999271	0.0211728	1.96336e-06	14306	22.2746
Gut microbiota abundance (genus Ruminococcus1 id.11373)	rs3819978	T	C	-0.11504	0.0260137	8.74138e-06	14306	19.5566
Gut microbiota abundance (genus Ruminococcus1 id.11373)	rs6105066	C	T	-0.0607052	0.013425	5.05918e-06	14306	20.4467
Gut microbiota abundance (genus Ruminococcus1 id.11373)	rs6493760	C	T	-0.0535262	0.0115885	3.38361e-06	14306	21.3343
Gut microbiota abundance (genus Ruminococcus1 id.11373)	rs7117576	G	A	0.0829505	0.0170891	6.47978e-07	14306	23.5613
Gut microbiota abundance (genus Ruminococcus1 id.11373)	rs7583465	T	C	0.0527654	0.0112619	2.55611e-06	14306	21.9521
Gut microbiota abundance (genus Ruminococcus1 id.11373)	rs78572139	A	G	0.125038	0.0279411	5.23106e-06	14306	20.0261
Gut microbiota abundance (genus Ruminococcus1 id.11373)	rs78613526	A	G	0.167497	0.0367639	5.11423e-06	14306	20.7573
Gut microbiota abundance (class Methanobacteria id.119)	rs10202904	T	G	0.121754	0.0235357	3.01432e-07	14306	26.7616
Gut microbiota abundance (class Methanobacteria id.119)	rs10424197	G	A	0.111274	0.0247517	9.27897e-06	14306	20.2105
Gut microbiota abundance (class Methanobacteria id.119)	rs4257531	A	G	0.164498	0.0364959	7.44338e-06	14306	20.3158
Gut microbiota abundance (class Methanobacteria id.119)	rs6508769	T	C	-0.153519	0.0344519	8.22527e-06	14306	19.8563
Gut microbiota abundance (class Methanobacteria id.119)	rs6776814	C	T	-0.199566	0.0411825	1.63061e-06	14306	23.4827
Gut microbiota abundance (class Methanobacteria id.119)	rs73068003	T	G	-0.15814	0.0351803	8.44578e-06	14306	20.2062
Gut microbiota abundance (class Methanobacteria id.119)	rs73457410	G	A	0.21534	0.0436695	1.40854e-06	14306	24.316
Gut microbiota abundance (class Methanobacteria id.119)	rs75208022	T	C	-0.227245	0.048763	5.92107e-06	14306	21.7174
Gut microbiota abundance (class Methanobacteria id.119)	rs894996	A	C	0.216999	0.0449076	1.87556e-06	14306	23.3494
Gut microbiota abundance (phylum Euryarchaeota id.55)	rs10202904	T	G	0.115986	0.0230271	6.18885e-07	14306	25.3707
Gut microbiota abundance (phylum Euryarchaeota id.55)	rs11022995	G	A	0.10373	0.0228889	7.73001e-06	14306	20.538
Gut microbiota abundance (phylum Euryarchaeota id.55)	rs34928225	C	T	0.19977	0.0425421	4.33092e-06	14306	22.0507
Gut microbiota abundance (phylum Euryarchaeota id.55)	rs45498998	A	G	-0.131882	0.029229	5.32451e-06	14306	20.3584
Gut microbiota abundance (phylum Euryarchaeota id.55)	rs6064552	C	T	-0.123612	0.0275749	9.3377e-06	14306	20.0952
Gut microbiota abundance (phylum Euryarchaeota id.55)	rs6508769	T	C	-0.150529	0.0337091	8.12363e-06	14306	19.941
Gut microbiota abundance (phylum Euryarchaeota id.55)	rs7015093	A	G	-0.118111	0.0264389	7.19863e-06	14306	19.9569
Gut microbiota abundance (phylum Euryarchaeota id.55)	rs76029318	C	T	0.214866	0.0438442	1.04621e-06	14306	24.0166
Gut microbiota abundance (phylum Euryarchaeota id.55)	rs7635189	G	A	-0.119983	0.0259356	4.635e-06	14306	21.4016
Gut microbiota abundance (phylum Euryarchaeota id.55)	rs77658038	C	A	-0.160157	0.0340856	4.75423e-06	14306	22.0775
Gut microbiota abundance (phylum Euryarchaeota id.55)	rs894996	A	C	0.203577	0.0440033	5.11929e-06	14306	21.4036
Gut microbiota abundance (genus Methanobrevibacter id.123)	rs10202904	T	G	0.112811	0.0239106	3.08546e-06	14306	22.2598
Gut microbiota abundance (genus Methanobrevibacter id.123)	rs1334944	C	T	0.115197	0.0255492	7.61377e-06	14306	20.3295
Gut microbiota abundance (genus Methanobrevibacter id.123)	rs4802933	A	G	0.135628	0.0308139	9.73823e-06	14306	19.3734
Gut microbiota abundance (genus Methanobrevibacter id.123)	rs6776814	C	T	-0.188956	0.0419905	8.04896e-06	14306	20.2497
Gut microbiota abundance (genus Methanobrevibacter id.123)	rs76029318	C	T	0.222849	0.0454319	1.07552e-06	14306	24.0602
Gut microbiota abundance (genus Methanobrevibacter id.123)	rs894996	A	C	0.214213	0.0456045	3.81566e-06	14306	22.0636
Gut microbiota abundance (family Methanobacteriaceae id.121)	rs10202904	T	G	0.121754	0.0235357	3.01432e-07	14306	26.7616
Gut microbiota abundance (family Methanobacteriaceae id.121)	rs10424197	G	A	0.111274	0.0247517	9.27897e-06	14306	20.2105
Gut microbiota abundance (family Methanobacteriaceae id.121)	rs4257531	A	G	0.164498	0.0364959	7.44338e-06	14306	20.3158
Gut microbiota abundance (family Methanobacteriaceae id.121)	rs6508769	T	C	-0.153519	0.0344519	8.22527e-06	14306	19.8563
Gut microbiota abundance (family Methanobacteriaceae id.121)	rs6776814	C	T	-0.199566	0.0411825	1.63061e-06	14306	23.4827
Gut microbiota abundance (family Methanobacteriaceae id.121)	rs73068003	T	G	-0.15814	0.0351803	8.44578e-06	14306	20.2062
Gut microbiota abundance (family Methanobacteriaceae id.121)	rs73457410	G	A	0.21534	0.0436695	1.40854e-06	14306	24.316
Gut microbiota abundance (family Methanobacteriaceae id.121)	rs75208022	T	C	-0.227245	0.048763	5.92107e-06	14306	21.7174
Gut microbiota abundance (family Methanobacteriaceae id.121)	rs894996	A	C	0.216999	0.0449076	1.87556e-06	14306	23.3494
Gut microbiota abundance (order Methanobacteriales id.120)	rs10202904	T	G	0.121754	0.0235357	3.01432e-07	14306	26.7616
Gut microbiota abundance (order Methanobacteriales id.120)	rs10424197	G	A	0.111274	0.0247517	9.27897e-06	14306	20.2105
Gut microbiota abundance (order Methanobacteriales id.120)	rs4257531	A	G	0.164498	0.0364959	7.44338e-06	14306	20.3158
Gut microbiota abundance (order Methanobacteriales id.120)	rs6508769	T	C	-0.153519	0.0344519	8.22527e-06	14306	19.8563
Gut microbiota abundance (order Methanobacteriales id.120)	rs6776814	C	T	-0.199566	0.0411825	1.63061e-06	14306	23.4827
Gut microbiota abundance (order Methanobacteriales id.120)	rs73068003	T	G	-0.15814	0.0351803	8.44578e-06	14306	20.2062
Gut microbiota abundance (order Methanobacteriales id.120)	rs73457410	G	A	0.21534	0.0436695	1.40854e-06	14306	24.316
Gut microbiota abundance (order Methanobacteriales id.120)	rs75208022	T	C	-0.227245	0.048763	5.92107e-06	14306	21.7174
Gut microbiota abundance (order Methanobacteriales id.120)	rs894996	A	C	0.216999	0.0449076	1.87556e-06	14306	23.3494
Gut microbiota abundance (genus Eubacterium coprostanoligenes group id.11375)	rs1020520	G	T	-0.0590705	0.0132929	8.88976e-06	14306	19.747
Gut microbiota abundance (genus Eubacterium coprostanoligenes group id.11375)	rs10444197	G	A	-0.0505823	0.0113455	5.98467e-06	14306	19.877
Gut microbiota abundance (genus Eubacterium coprostanoligenes group id.11375)	rs11052069	T	C	-0.0477832	0.0107833	9.37951e-06	14306	19.6357
Gut microbiota abundance (genus Eubacterium coprostanoligenes group id.11375)	rs11720857	T	C	0.0630776	0.0144485	9.26254e-06	14306	19.0592
Gut microbiota abundance (genus Eubacterium coprostanoligenes group id.11375)	rs12906958	T	C	-0.0533159	0.0115935	4.348e-06	14306	21.1487
Gut microbiota abundance (genus Eubacterium coprostanoligenes group id.11375)	rs17159861	T	C	0.0962228	0.0168388	1.03786e-08	14306	32.6538
Gut microbiota abundance (genus Eubacterium coprostanoligenes group id.11375)	rs2644213	G	A	-0.0538845	0.0121245	9.85644e-06	14306	19.7515
Gut microbiota abundance (genus Eubacterium coprostanoligenes group id.11375)	rs4076415	T	G	-0.0515152	0.0110294	1.98976e-06	14306	21.8156
Gut microbiota abundance (genus Eubacterium coprostanoligenes group id.11375)	rs62024432	T	C	-0.0769698	0.0172101	7.50205e-06	14306	20.002
Gut microbiota abundance (genus Eubacterium coprostanoligenes group id.11375)	rs6762473	C	A	-0.0521584	0.0112353	4.26108e-06	14306	21.5516
Gut microbiota abundance (genus Eubacterium coprostanoligenes group id.11375)	rs76898927	A	G	0.123055	0.0266375	4.78983e-06	14306	21.3408
Gut microbiota abundance (genus Eubacterium coprostanoligenes group id.11375)	rs9648214	C	T	-0.0828719	0.016431	2.52029e-07	14306	25.4382
Gut microbiota abundance (order Clostridiales id.1863)	rs10774377	A	G	-0.0523003	0.0113859	3.80899e-06	14306	21.0996
Gut microbiota abundance (order Clostridiales id.1863)	rs112334273	A	G	0.0639383	0.0127404	4.07258e-07	14306	25.1858
Gut microbiota abundance (order Clostridiales id.1863)	rs13105690	T	C	0.0527441	0.011818	9.36807e-06	14306	19.9186
Gut microbiota abundance (order Clostridiales id.1863)	rs13179700	T	C	-0.0510953	0.0109569	3.52111e-06	14306	21.7464
Gut microbiota abundance (order Clostridiales id.1863)	rs1842454	A	G	-0.0543676	0.012734	9.91745e-06	14306	18.2285
Gut microbiota abundance (order Clostridiales id.1863)	rs2273429	G	A	-0.0726191	0.0153105	4.16869e-06	14306	22.4969
Gut microbiota abundance (order Clostridiales id.1863)	rs290772	A	G	0.084254	0.0196297	9.9977e-06	14306	18.4227
Gut microbiota abundance (order Clostridiales id.1863)	rs6442336	C	T	0.0547729	0.0124169	9.62565e-06	14306	19.4583
Gut microbiota abundance (order Clostridiales id.1863)	rs6814436	T	C	-0.0741858	0.0150814	9.06296e-07	14306	24.1968
Gut microbiota abundance (order Clostridiales id.1863)	rs6815608	T	C	-0.104089	0.0210883	3.71989e-07	14306	24.3628
Gut microbiota abundance (order Clostridiales id.1863)	rs72738886	C	T	0.0865333	0.0190392	8.4157e-06	14306	20.6571
Gut microbiota abundance (order Clostridiales id.1863)	rs992074	C	T	-0.255441	0.0508788	8.95385e-07	14306	25.2062
Gut microbiota abundance (class Clostridia id.1859)	rs10774377	A	G	-0.052659	0.0113858	3.24399e-06	14306	21.3904
Gut microbiota abundance (class Clostridia id.1859)	rs112334273	A	G	0.0641008	0.0127404	3.81408e-07	14306	25.314
Gut microbiota abundance (class Clostridia id.1859)	rs13105690	T	C	0.0529097	0.011818	8.77789e-06	14306	20.0439
Gut microbiota abundance (class Clostridia id.1859)	rs13179700	T	C	-0.0511937	0.0109569	3.37085e-06	14306	21.8302
Gut microbiota abundance (class Clostridia id.1859)	rs1842454	A	G	-0.0547202	0.0127338	8.72027e-06	14306	18.4663
Gut microbiota abundance (class Clostridia id.1859)	rs2273429	G	A	-0.0724037	0.0153105	4.52137e-06	14306	22.3637
Gut microbiota abundance (class Clostridia id.1859)	rs6797343	G	T	-0.0592279	0.0134556	9.35643e-06	14306	19.3752
Gut microbiota abundance (class Clostridia id.1859)	rs6814436	T	C	-0.0739995	0.0150815	9.65095e-07	14306	24.0751
Gut microbiota abundance (class Clostridia id.1859)	rs6815608	T	C	-0.103803	0.0210883	4.01856e-07	14306	24.2291
Gut microbiota abundance (class Clostridia id.1859)	rs72738886	C	T	0.0866169	0.0190393	8.24233e-06	14306	20.6968
Gut microbiota abundance (class Clostridia id.1859)	rs992074	C	T	-0.255639	0.0508787	8.77506e-07	14306	25.2454
Gut microbiota abundance (family Rikenellaceae id.967)	rs10217435	T	C	-0.0883756	0.0197506	6.50759e-06	14306	20.0218
Gut microbiota abundance (family Rikenellaceae id.967)	rs10832801	C	A	-0.0534763	0.0122666	7.50412e-06	14306	19.0053
Gut microbiota abundance (family Rikenellaceae id.967)	rs1939881	A	G	-0.105589	0.0206213	5.64378e-07	14306	26.2183
Gut microbiota abundance (family Rikenellaceae id.967)	rs2447496	G	A	0.0549203	0.0121904	6.08611e-06	14306	20.2969
Gut microbiota abundance (family Rikenellaceae id.967)	rs2833282	A	G	0.0711137	0.0156966	4.31102e-06	14306	20.5256
Gut microbiota abundance (family Rikenellaceae id.967)	rs36021379	G	A	-0.0656005	0.0144903	7.19515e-06	14306	20.4955
Gut microbiota abundance (family Rikenellaceae id.967)	rs4264350	C	T	-0.0526393	0.0108555	1.34831e-06	14306	23.5137
Gut microbiota abundance (family Rikenellaceae id.967)	rs59663348	A	G	0.0570915	0.0125048	6.12238e-06	14306	20.8444
Gut microbiota abundance (family Rikenellaceae id.967)	rs62532512	C	A	0.0504257	0.0107399	2.76427e-06	14306	22.0447
Gut microbiota abundance (family Rikenellaceae id.967)	rs6744030	T	C	0.0696747	0.0157103	9.31515e-06	14306	19.669
Gut microbiota abundance (family Rikenellaceae id.967)	rs6837275	G	A	0.0570355	0.011887	1.447e-06	14306	23.0222
Gut microbiota abundance (family Rikenellaceae id.967)	rs74474130	G	T	0.137747	0.0295688	3.61377e-06	14306	21.7019
Gut microbiota abundance (family Rikenellaceae id.967)	rs77885767	T	C	-0.156209	0.0336482	2.84695e-06	14306	21.552
Gut microbiota abundance (family Rikenellaceae id.967)	rs9389714	T	C	-0.0636841	0.0143416	8.79063e-06	14306	19.7182
Gut microbiota abundance (family Rikenellaceae id.967)	rs9578457	A	G	-0.141478	0.0315848	3.99448e-06	14306	20.0642
Gut microbiota abundance (family Rikenellaceae id.967)	rs9603208	T	G	0.0821173	0.0159596	1.91801e-07	14306	26.4744
Gut microbiota abundance (order Bacillales id.1674)	rs10233278	C	T	-0.116319	0.0248527	3.508e-06	14306	21.9056
Gut microbiota abundance (order Bacillales id.1674)	rs10410917	T	C	-0.11471	0.0250025	5.57353e-06	14306	21.0492
Gut microbiota abundance (order Bacillales id.1674)	rs11034576	G	A	0.205765	0.0453311	8.85972e-06	14306	20.604
Gut microbiota abundance (order Bacillales id.1674)	rs11207728	G	A	0.14455	0.0316912	5.73456e-06	14306	20.8046
Gut microbiota abundance (order Bacillales id.1674)	rs11844714	G	A	-0.143245	0.0320272	5.06209e-06	14306	20.0042
Gut microbiota abundance (order Bacillales id.1674)	rs1287018	A	G	0.141125	0.0319309	9.87097e-06	14306	19.5337
Gut microbiota abundance (order Bacillales id.1674)	rs4617108	A	G	-0.248861	0.0525929	1.97506e-06	14306	22.3903
Gut microbiota abundance (order Bacillales id.1674)	rs74420793	G	A	-0.164413	0.0353763	3.07319e-06	14306	21.5997
Gut microbiota abundance (genus Eubacterium rectale group id.14374)	rs10248854	A	C	-0.0527827	0.0113464	4.20678e-06	14306	21.6405
Gut microbiota abundance (genus Eubacterium rectale group id.14374)	rs10797540	G	A	0.0503179	0.0108389	3.53387e-06	14306	21.5514
Gut microbiota abundance (genus Eubacterium rectale group id.14374)	rs143694765	C	T	0.0870025	0.019779	9.75371e-06	14306	19.3488
Gut microbiota abundance (genus Eubacterium rectale group id.14374)	rs2884897	G	A	-0.129364	0.0289021	6.44421e-06	14306	20.034
Gut microbiota abundance (genus Eubacterium rectale group id.14374)	rs314726	C	T	0.0528824	0.0109486	1.37965e-06	14306	23.3295
Gut microbiota abundance (genus Eubacterium rectale group id.14374)	rs35398954	G	A	-0.0901402	0.0174602	5.39946e-07	14306	26.6525
Gut microbiota abundance (genus Eubacterium rectale group id.14374)	rs59427698	G	A	-0.0576035	0.0130853	5.36908e-06	14306	19.379
Gut microbiota abundance (genus Eubacterium rectale group id.14374)	rs62547233	G	A	0.0536319	0.0120201	9.89829e-06	14306	19.9081
Gut microbiota abundance (genus Eubacterium nodatum group id.11297)	rs10263623	T	C	0.193496	0.0439023	8.90697e-06	14306	19.4254
Gut microbiota abundance (genus Eubacterium nodatum group id.11297)	rs10458299	C	T	-0.187753	0.041969	8.3672e-06	14306	20.0132
Gut microbiota abundance (genus Eubacterium nodatum group id.11297)	rs11006576	G	A	-0.110167	0.024593	7.98656e-06	14306	20.0669
Gut microbiota abundance (genus Eubacterium nodatum group id.11297)	rs113893692	T	C	-0.185107	0.0403573	5.75705e-06	14306	21.0379
Gut microbiota abundance (genus Eubacterium nodatum group id.11297)	rs34297067	G	A	-0.186907	0.0341475	6.59781e-08	14306	29.9594
Gut microbiota abundance (genus Eubacterium nodatum group id.11297)	rs61841040	T	G	0.160621	0.0341609	3.56139e-06	14306	22.1078
Gut microbiota abundance (genus Eubacterium nodatum group id.11297)	rs6818880	A	G	0.110081	0.0245964	7.82546e-06	14306	20.03
Gut microbiota abundance (genus Eubacterium nodatum group id.11297)	rs77910827	T	C	0.201788	0.0413568	9.05378e-07	14306	23.8066
Gut microbiota abundance (genus Eubacterium nodatum group id.11297)	rs7827125	T	C	0.1223	0.0271331	7.17348e-06	14306	20.3167
Gut microbiota abundance (genus Eubacterium nodatum group id.11297)	rs7880204	C	T	-0.125454	0.0275303	6.8388e-06	14306	20.7657
Gut microbiota abundance (genus Eubacterium nodatum group id.11297)	rs9425984	C	T	-0.130234	0.0292347	7.20676e-06	14306	19.845
Gut microbiota abundance (genus Ruminococcaceae UCG011 id.11368)	rs10274562	T	C	0.110917	0.0244556	6.49606e-06	14306	20.5703
Gut microbiota abundance (genus Ruminococcaceae UCG011 id.11368)	rs12636310	A	G	0.132725	0.0282037	2.81235e-06	14306	22.1459
Gut microbiota abundance (genus Ruminococcaceae UCG011 id.11368)	rs12724320	T	C	-0.120881	0.0249229	1.51985e-06	14306	23.5244
Gut microbiota abundance (genus Ruminococcaceae UCG011 id.11368)	rs1416041	C	A	-0.182339	0.0339898	7.04417e-08	14306	28.7781
Gut microbiota abundance (genus Ruminococcaceae UCG011 id.11368)	rs2729556	C	T	0.109097	0.0233699	3.18676e-06	14306	21.7927
Gut microbiota abundance (genus Ruminococcaceae UCG011 id.11368)	rs4490371	C	T	-0.111816	0.0248963	7.74622e-06	14306	20.1715
Gut microbiota abundance (genus Ruminococcaceae UCG011 id.11368)	rs79113084	T	C	-0.152166	0.0317519	2.06125e-06	14306	22.9666
Gut microbiota abundance (genus Ruminococcaceae UCG011 id.11368)	rs9729514	A	G	-0.184934	0.0394616	2.36772e-06	14306	21.9626
Gut microbiota abundance (genus Romboutsia id.11347)	rs10279978	G	A	-0.0622202	0.0127675	1.17009e-06	14306	23.7493
Gut microbiota abundance (genus Romboutsia id.11347)	rs11221428	C	T	-0.0726779	0.0158263	6.48649e-06	14306	21.0885
Gut microbiota abundance (genus Romboutsia id.11347)	rs16843578	T	C	-0.0875276	0.0196779	5.08124e-06	14306	19.7848
Gut microbiota abundance (genus Romboutsia id.11347)	rs28603357	C	T	-0.214911	0.0474739	8.52236e-06	14306	20.4931
Gut microbiota abundance (genus Romboutsia id.11347)	rs34302036	A	G	-0.0550261	0.0120835	5.87665e-06	14306	20.7373
Gut microbiota abundance (genus Romboutsia id.11347)	rs61841503	A	G	0.092888	0.0171454	3.99595e-08	14306	29.3511
Gut microbiota abundance (genus Romboutsia id.11347)	rs62504452	G	A	-0.0710048	0.0156654	4.65833e-06	14306	20.5444
Gut microbiota abundance (genus Romboutsia id.11347)	rs7109293	G	A	0.0919112	0.0205738	6.98361e-06	14306	19.9576
Gut microbiota abundance (genus Romboutsia id.11347)	rs75200530	G	T	-0.190644	0.0421065	5.06559e-06	14306	20.4997
Gut microbiota abundance (genus Romboutsia id.11347)	rs75987356	A	G	-0.129578	0.0280454	6.70795e-06	14306	21.3471
Gut microbiota abundance (genus Romboutsia id.11347)	rs77702691	G	A	-0.094406	0.0208544	7.3697e-06	14306	20.4929
Gut microbiota abundance (genus Romboutsia id.11347)	rs9389266	G	T	0.0722815	0.0162353	9.38469e-06	14306	19.8214
Gut microbiota abundance (genus Romboutsia id.11347)	rs9567264	T	C	0.0580018	0.0127495	5.75692e-06	14306	20.6965
Gut microbiota abundance (genus Lachnoclostridium id.11308)	rs1031599	G	T	0.078627	0.0175644	6.31379e-06	14306	20.039
Gut microbiota abundance (genus Lachnoclostridium id.11308)	rs12566975	C	T	-0.0468097	0.0105787	9.57194e-06	14306	19.5797
Gut microbiota abundance (genus Lachnoclostridium id.11308)	rs1528479	G	A	0.0497799	0.0111919	9.63984e-06	14306	19.7834
Gut microbiota abundance (genus Lachnoclostridium id.11308)	rs1997204	T	C	0.108075	0.0242022	5.97077e-06	14306	19.9407
Gut microbiota abundance (genus Lachnoclostridium id.11308)	rs2385421	G	A	0.0746186	0.0180734	7.13724e-06	14306	17.0457
Gut microbiota abundance (genus Lachnoclostridium id.11308)	rs3821998	A	C	-0.0864066	0.0192519	6.72048e-06	14306	20.144
Gut microbiota abundance (genus Lachnoclostridium id.11308)	rs4738679	G	A	0.0520267	0.011404	4.41754e-06	14306	20.8132
Gut microbiota abundance (genus Lachnoclostridium id.11308)	rs6112314	C	A	-0.0561715	0.0108174	2.43215e-07	14306	26.9641
Gut microbiota abundance (genus Lachnoclostridium id.11308)	rs615997	C	T	0.0511752	0.0106491	2.0268e-06	14306	23.0937
Gut microbiota abundance (genus Lachnoclostridium id.11308)	rs62285313	G	A	0.0864203	0.0181565	1.58332e-06	14306	22.6552
Gut microbiota abundance (genus Lachnoclostridium id.11308)	rs72829893	T	G	0.117472	0.0268103	5.57763e-06	14306	19.1984
Gut microbiota abundance (genus Lachnoclostridium id.11308)	rs78068103	G	A	0.0886199	0.0194248	3.66522e-06	14306	20.8137
Gut microbiota abundance (genus Lachnoclostridium id.11308)	rs789029	T	C	-0.0641288	0.0137974	3.75327e-06	14306	21.6029
Gut microbiota abundance (family Rhodospirillaceae id.2717)	rs1035406	A	G	-0.11354	0.0250863	5.84454e-06	14306	20.4845
Gut microbiota abundance (family Rhodospirillaceae id.2717)	rs11591293	T	G	0.0743184	0.0158724	2.67147e-06	14306	21.9234
Gut microbiota abundance (family Rhodospirillaceae id.2717)	rs13336560	T	C	-0.0701719	0.0158061	9.17339e-06	14306	19.7096
Gut microbiota abundance (family Rhodospirillaceae id.2717)	rs1549633	C	A	0.0999312	0.0218634	4.70392e-06	14306	20.8914
Gut microbiota abundance (family Rhodospirillaceae id.2717)	rs1923415	G	A	-0.0999238	0.0227326	9.63696e-06	14306	19.3214
Gut microbiota abundance (family Rhodospirillaceae id.2717)	rs3754624	T	C	0.0971389	0.0200064	1.71479e-06	14306	23.5748
Gut microbiota abundance (family Rhodospirillaceae id.2717)	rs4278423	C	T	0.107529	0.0235725	3.12018e-06	14306	20.8085
Gut microbiota abundance (family Rhodospirillaceae id.2717)	rs61933850	A	G	0.164808	0.0360647	7.22587e-06	14306	20.883
Gut microbiota abundance (family Rhodospirillaceae id.2717)	rs6679026	C	T	0.111984	0.0251088	9.94672e-06	14306	19.8912
Gut microbiota abundance (family Rhodospirillaceae id.2717)	rs7001029	T	C	0.117366	0.0261324	5.34749e-06	14306	20.1709
Gut microbiota abundance (family Rhodospirillaceae id.2717)	rs72714493	G	A	0.0816858	0.0180791	7.3492e-06	14306	20.4145
Gut microbiota abundance (family Rhodospirillaceae id.2717)	rs74354280	T	C	-0.0911896	0.0204907	6.67298e-06	14306	19.8051
Gut microbiota abundance (family Rhodospirillaceae id.2717)	rs76784716	G	A	0.136049	0.0285767	1.48988e-06	14306	22.6656
Gut microbiota abundance (family Rhodospirillaceae id.2717)	rs9813022	G	A	-0.0842444	0.0163583	2.53122e-07	14306	26.522
Gut microbiota abundance (order Rhodospirillales id.2667)	rs1035406	A	G	-0.114725	0.0247994	4.07165e-06	14306	21.401
Gut microbiota abundance (order Rhodospirillales id.2667)	rs11591293	T	G	0.0722755	0.0158186	4.68533e-06	14306	20.8759
Gut microbiota abundance (order Rhodospirillales id.2667)	rs11630875	C	T	0.0945198	0.0202139	3.70382e-06	14306	21.8648
Gut microbiota abundance (order Rhodospirillales id.2667)	rs13336560	T	C	-0.0695313	0.0157065	9.74675e-06	14306	19.5976
Gut microbiota abundance (order Rhodospirillales id.2667)	rs1549633	C	A	0.0996735	0.0216667	3.88025e-06	14306	21.1628
Gut microbiota abundance (order Rhodospirillales id.2667)	rs3730086	G	A	0.0800354	0.0178737	7.98252e-06	14306	20.051
Gut microbiota abundance (order Rhodospirillales id.2667)	rs3754624	T	C	0.094128	0.0198389	2.68368e-06	14306	22.5114
Gut microbiota abundance (order Rhodospirillales id.2667)	rs4278423	C	T	0.105215	0.0233778	3.98043e-06	14306	20.2557
Gut microbiota abundance (order Rhodospirillales id.2667)	rs61933850	A	G	0.164663	0.0360285	6.99874e-06	14306	20.8881
Gut microbiota abundance (order Rhodospirillales id.2667)	rs7001029	T	C	0.120726	0.0260989	2.83067e-06	14306	21.3972
Gut microbiota abundance (order Rhodospirillales id.2667)	rs76784716	G	A	0.136039	0.0284399	1.31383e-06	14306	22.8808
Gut microbiota abundance (order Rhodospirillales id.2667)	rs77304857	A	C	-0.0997433	0.0222165	6.02033e-06	14306	20.1565
Gut microbiota abundance (order Rhodospirillales id.2667)	rs9813022	G	A	-0.0830794	0.0162642	3.07213e-07	14306	26.0928
Gut microbiota abundance (genus Olsenella id.822)	rs1035588	G	A	-0.108148	0.0236848	4.85501e-06	14306	20.8496
Gut microbiota abundance (genus Olsenella id.822)	rs17148768	A	G	0.140434	0.0295602	2.19842e-06	14306	22.5699
Gut microbiota abundance (genus Olsenella id.822)	rs2759329	G	A	0.111131	0.0237218	3.43202e-06	14306	21.947
Gut microbiota abundance (genus Olsenella id.822)	rs35225860	G	A	-0.223604	0.0482391	3.87044e-06	14306	21.4863
Gut microbiota abundance (genus Olsenella id.822)	rs61090148	G	A	-0.104783	0.0231343	6.43724e-06	14306	20.5149
Gut microbiota abundance (genus Olsenella id.822)	rs62112538	T	C	-0.19943	0.0407033	1.1882e-06	14306	24.0061
Gut microbiota abundance (genus Olsenella id.822)	rs72691585	A	C	-0.249079	0.0520814	2.95291e-06	14306	22.8723
Gut microbiota abundance (genus Olsenella id.822)	rs7540303	T	C	0.108044	0.023638	5.32023e-06	14306	20.892
Gut microbiota abundance (genus Olsenella id.822)	rs8066522	G	A	0.106529	0.0240379	9.70085e-06	14306	19.6401
Gut microbiota abundance (genus Olsenella id.822)	rs9460691	A	C	0.119966	0.0268645	7.2835e-06	14306	19.9415
Gut microbiota abundance (class Deltaproteobacteria id.3087)	rs1035691	A	G	0.055176	0.0121602	9.65162e-06	14306	20.5882
Gut microbiota abundance (class Deltaproteobacteria id.3087)	rs11599763	T	C	0.0544219	0.0117397	3.94121e-06	14306	21.4899
Gut microbiota abundance (class Deltaproteobacteria id.3087)	rs17084793	A	G	-0.0710762	0.015953	5.6863e-06	14306	19.8501
Gut microbiota abundance (class Deltaproteobacteria id.3087)	rs17791387	G	A	-0.0735881	0.0154246	1.60221e-06	14306	22.7608
Gut microbiota abundance (class Deltaproteobacteria id.3087)	rs2692012	A	G	-0.110335	0.0253336	3.14188e-06	14306	18.9685
Gut microbiota abundance (class Deltaproteobacteria id.3087)	rs2838334	A	G	0.0561722	0.0124124	5.44553e-06	14306	20.4801
Gut microbiota abundance (class Deltaproteobacteria id.3087)	rs3935584	T	C	-0.0523484	0.011566	7.50119e-06	14306	20.4852
Gut microbiota abundance (class Deltaproteobacteria id.3087)	rs4506934	T	C	-0.0936514	0.02012	3.58889e-06	14306	21.6657
Gut microbiota abundance (class Deltaproteobacteria id.3087)	rs55744759	G	A	-0.0779693	0.0170738	7.31375e-06	14306	20.8539
Gut microbiota abundance (class Deltaproteobacteria id.3087)	rs6058181	T	C	0.0825716	0.0165958	3.39555e-07	14306	24.7551
Gut microbiota abundance (class Deltaproteobacteria id.3087)	rs62020470	G	A	-0.0585411	0.0129358	4.85087e-06	14306	20.4802
Gut microbiota abundance (class Deltaproteobacteria id.3087)	rs9928243	A	C	-0.0538457	0.0117718	5.02077e-06	14306	20.9226
Gut microbiota abundance (family Lachnospiraceae id.1987)	rs10402491	T	C	0.0661701	0.014851	7.58351e-06	14306	19.8524
Gut microbiota abundance (family Lachnospiraceae id.1987)	rs11139361	T	C	-0.0494463	0.0110503	4.26265e-06	14306	20.0226
Gut microbiota abundance (family Lachnospiraceae id.1987)	rs112040820	G	A	0.0549584	0.0117086	2.41835e-06	14306	22.0322
Gut microbiota abundance (family Lachnospiraceae id.1987)	rs11841382	T	G	-0.0718128	0.017462	9.57767e-06	14306	16.9128
Gut microbiota abundance (family Lachnospiraceae id.1987)	rs11979110	C	T	-0.0500924	0.0105069	1.81844e-06	14306	22.7297
Gut microbiota abundance (family Lachnospiraceae id.1987)	rs1205443	G	A	0.0501415	0.0112157	7.28836e-06	14306	19.9867
Gut microbiota abundance (family Lachnospiraceae id.1987)	rs12760724	C	A	-0.0484566	0.0107934	7.26742e-06	14306	20.1553
Gut microbiota abundance (family Lachnospiraceae id.1987)	rs13005175	A	G	-0.0993483	0.0218395	8.37067e-06	14306	20.6936
Gut microbiota abundance (family Lachnospiraceae id.1987)	rs2159863	G	A	-0.0585831	0.0128742	3.69556e-06	14306	20.7064
Gut microbiota abundance (family Lachnospiraceae id.1987)	rs2910921	T	C	-0.160302	0.035832	8.41977e-06	14306	20.0141
Gut microbiota abundance (family Lachnospiraceae id.1987)	rs3127230	T	C	-0.0503537	0.0112201	6.20326e-06	14306	20.1405
Gut microbiota abundance (family Lachnospiraceae id.1987)	rs35524804	C	T	-0.0607481	0.0125216	2.44997e-06	14306	23.5367
Gut microbiota abundance (family Lachnospiraceae id.1987)	rs7359994	T	C	0.0503142	0.0112482	5.35895e-06	14306	20.0085
Gut microbiota abundance (family Lachnospiraceae id.1987)	rs79086868	C	T	0.0776723	0.0164472	3.01426e-06	14306	22.3022
Gut microbiota abundance (family Lachnospiraceae id.1987)	rs959845	C	T	0.0493666	0.0107801	5.16952e-06	14306	20.9711
Gut microbiota abundance (family Lachnospiraceae id.1987)	rs9929145	A	G	-0.125721	0.0245233	2.83596e-07	14306	26.282
Gut microbiota abundance (family Family XIII id.1957)	rs10404377	C	A	0.0503183	0.011165	6.99021e-06	14306	20.3111
Gut microbiota abundance (family Family XIII id.1957)	rs118170811	G	A	0.151619	0.0317112	1.80356e-06	14306	22.8603
Gut microbiota abundance (family Family XIII id.1957)	rs482905	T	G	0.0596528	0.012717	3.72349e-06	14306	22.0035
Gut microbiota abundance (family Family XIII id.1957)	rs6501525	G	A	0.0561559	0.0115587	1.23726e-06	14306	23.6033
Gut microbiota abundance (family Family XIII id.1957)	rs66753613	A	G	0.0651136	0.0144251	8.08295e-06	14306	20.3754
Gut microbiota abundance (family Family XIII id.1957)	rs6797051	T	C	-0.0805985	0.0171364	4.89283e-06	14306	22.1215
Gut microbiota abundance (family Family XIII id.1957)	rs7514702	C	T	-0.0663236	0.0141626	3.91643e-06	14306	21.9306
Gut microbiota abundance (genus Slackia id.825)	rs10409783	A	G	-0.0950828	0.0211239	7.69591e-06	14306	20.2608
Gut microbiota abundance (genus Slackia id.825)	rs12440440	G	A	0.0901934	0.0190582	2.62869e-06	14306	22.3968
Gut microbiota abundance (genus Slackia id.825)	rs16894137	T	C	-0.122792	0.0263047	2.71181e-06	14306	21.7908
Gut microbiota abundance (genus Slackia id.825)	rs35156985	C	T	-0.155709	0.0348085	8.05954e-06	14306	20.0104
Gut microbiota abundance (genus Slackia id.825)	rs4492265	A	G	0.0905757	0.0191658	2.40924e-06	14306	22.3342
Gut microbiota abundance (genus Slackia id.825)	rs8901	T	C	0.0934594	0.0186813	6.07002e-07	14306	25.0283
Gut microbiota abundance (genus Lachnospiraceae UCG010 id.11330)	rs10414815	T	C	-0.10453	0.0230253	4.23975e-06	14306	20.6097
Gut microbiota abundance (genus Lachnospiraceae UCG010 id.11330)	rs11192447	G	A	0.126592	0.024345	4.68954e-07	14306	27.0391
Gut microbiota abundance (genus Lachnospiraceae UCG010 id.11330)	rs12346653	T	C	0.0657686	0.0139569	2.70321e-06	14306	22.2054
Gut microbiota abundance (genus Lachnospiraceae UCG010 id.11330)	rs17730011	A	G	-0.0702357	0.015706	7.84603e-06	14306	19.9979
Gut microbiota abundance (genus Lachnospiraceae UCG010 id.11330)	rs2833528	C	T	0.0562148	0.0127763	9.91996e-06	14306	19.3594
Gut microbiota abundance (genus Lachnospiraceae UCG010 id.11330)	rs336138	T	G	0.0779543	0.0171865	7.48411e-06	14306	20.5734
Gut microbiota abundance (genus Lachnospiraceae UCG010 id.11330)	rs4576377	A	C	0.0572001	0.0127043	7.63062e-06	14306	20.2718
Gut microbiota abundance (genus Lachnospiraceae UCG010 id.11330)	rs72894957	A	G	0.222263	0.0486425	5.68434e-06	14306	20.8787
Gut microbiota abundance (genus Lachnospiraceae UCG010 id.11330)	rs74315802	T	G	0.0867262	0.0183477	3.19007e-06	14306	22.3428
Gut microbiota abundance (genus Lachnospiraceae UCG010 id.11330)	rs9981767	C	A	0.0655062	0.0131994	9.96369e-07	14306	24.6295
Gut microbiota abundance (genus Lactococcus id.1851)	rs10417872	T	G	-0.118306	0.024522	1.28677e-06	14306	23.2756
Gut microbiota abundance (genus Lactococcus id.1851)	rs123059	T	C	0.13671	0.0274694	1.26561e-06	14306	24.7686
Gut microbiota abundance (genus Lactococcus id.1851)	rs12621813	A	G	0.108423	0.0239978	6.6083e-06	14306	20.4127
Gut microbiota abundance (genus Lactococcus id.1851)	rs17168302	A	G	0.191857	0.0424761	6.28608e-06	14306	20.4017
Gut microbiota abundance (genus Lactococcus id.1851)	rs2293361	T	C	-0.199221	0.0430969	1.39592e-06	14306	21.3687
Gut microbiota abundance (genus Lactococcus id.1851)	rs4766997	T	C	0.114599	0.023839	2.06144e-06	14306	23.1092
Gut microbiota abundance (genus Lactococcus id.1851)	rs55910161	T	C	0.146426	0.0307367	2.36211e-06	14306	22.6946
Gut microbiota abundance (genus Lactococcus id.1851)	rs6674304	T	C	0.200758	0.0442121	6.1776e-06	14306	20.6188
Gut microbiota abundance (genus Fusicatenibacter id.11305)	rs10439674	G	A	-0.0572129	0.0130007	7.68493e-06	14306	19.3666
Gut microbiota abundance (genus Fusicatenibacter id.11305)	rs167879	C	T	0.0659543	0.0148763	5.86894e-06	14306	19.6561
Gut microbiota abundance (genus Fusicatenibacter id.11305)	rs1864685	C	A	-0.0494799	0.0108105	4.96158e-06	14306	20.9491
Gut microbiota abundance (genus Fusicatenibacter id.11305)	rs2025938	A	G	-0.0967298	0.0205426	2.98834e-06	14306	22.1722
Gut microbiota abundance (genus Fusicatenibacter id.11305)	rs206581	G	A	-0.0568339	0.0127894	8.95757e-06	14306	19.7476
Gut microbiota abundance (genus Fusicatenibacter id.11305)	rs2132128	A	G	-0.0771914	0.0160344	1.07686e-06	14306	23.1757
Gut microbiota abundance (genus Fusicatenibacter id.11305)	rs3303	C	T	-0.0953657	0.020407	3.93895e-06	14306	21.8387
Gut microbiota abundance (genus Fusicatenibacter id.11305)	rs4378146	C	A	-0.0616691	0.0125259	7.20444e-07	14306	24.2391
Gut microbiota abundance (genus Fusicatenibacter id.11305)	rs60254196	A	G	0.0492427	0.0109365	5.46739e-06	14306	20.2734
Gut microbiota abundance (genus Fusicatenibacter id.11305)	rs62187631	C	T	-0.0710571	0.015924	4.54527e-06	14306	19.9118
Gut microbiota abundance (genus Fusicatenibacter id.11305)	rs62353480	G	A	-0.0701397	0.0145589	1.56769e-06	14306	23.2098
Gut microbiota abundance (genus Fusicatenibacter id.11305)	rs6515626	A	G	0.141575	0.0313559	7.28652e-06	14306	20.3861
Gut microbiota abundance (genus Fusicatenibacter id.11305)	rs704418	T	C	-0.0739124	0.0151073	7.77428e-07	14306	23.9365
Gut microbiota abundance (genus Fusicatenibacter id.11305)	rs73103914	G	A	-0.0597324	0.0134458	8.29564e-06	14306	19.7354
Gut microbiota abundance (genus Fusicatenibacter id.11305)	rs792108	T	C	0.0508345	0.0113843	8.49533e-06	14306	19.939
Gut microbiota abundance (genus Fusicatenibacter id.11305)	rs8028026	A	G	0.0792146	0.0180505	8.06325e-06	14306	19.2589
Gut microbiota abundance (genus Fusicatenibacter id.11305)	rs8063430	C	T	-0.104026	0.022217	4.9289e-06	14306	21.9237
Gut microbiota abundance (genus Fusicatenibacter id.11305)	rs9905659	A	G	-0.061617	0.0136576	7.30988e-06	14306	20.3541
Gut microbiota abundance (genus Christensenellaceae R 7group id.11283)	rs10461257	G	A	-0.0551969	0.0122069	6.50744e-06	14306	20.4465
Gut microbiota abundance (genus Christensenellaceae R 7group id.11283)	rs17081797	G	A	-0.0904325	0.0204253	3.34033e-06	14306	19.6025
Gut microbiota abundance (genus Christensenellaceae R 7group id.11283)	rs62132810	G	A	-0.0828853	0.0179623	5.66709e-06	14306	21.2927
Gut microbiota abundance (genus Christensenellaceae R 7group id.11283)	rs62190261	C	A	0.0958394	0.0214723	8.74017e-06	14306	19.9219
Gut microbiota abundance (genus Christensenellaceae R 7group id.11283)	rs62467127	T	C	0.114108	0.0251983	3.25364e-06	14306	20.5064
Gut microbiota abundance (genus Christensenellaceae R 7group id.11283)	rs73952017	T	C	-0.0862164	0.0194354	8.45766e-06	14306	19.6785
Gut microbiota abundance (genus Christensenellaceae R 7group id.11283)	rs78521377	T	C	0.124992	0.0274797	5.60673e-06	14306	20.689
Gut microbiota abundance (genus Christensenellaceae R 7group id.11283)	rs892686	G	A	0.0514099	0.011136	3.96862e-06	14306	21.3125
Gut microbiota abundance (genus Adlercreutzia id.812)	rs11604400	T	C	-0.102524	0.0234834	9.74473e-06	14306	19.0603
Gut microbiota abundance (genus Adlercreutzia id.812)	rs13231526	A	C	0.143237	0.0311654	4.8136e-06	14306	21.1235
Gut microbiota abundance (genus Adlercreutzia id.812)	rs2717140	T	C	-0.119225	0.0251081	2.04593e-06	14306	22.5479
Gut microbiota abundance (genus Adlercreutzia id.812)	rs55719207	A	G	-0.0699243	0.0158036	9.60506e-06	14306	19.5769
Gut microbiota abundance (genus Adlercreutzia id.812)	rs6664405	C	T	-0.0953084	0.0210752	5.2342e-06	14306	20.4512
Gut microbiota abundance (genus Adlercreutzia id.812)	rs7680684	C	T	0.083381	0.0168901	9.769e-07	14306	24.3708
Gut microbiota abundance (genus Adlercreutzia id.812)	rs9490822	T	C	-0.0734512	0.0155789	2.54419e-06	14306	22.2292
Gut microbiota abundance (genus Adlercreutzia id.812)	rs9915817	T	C	-0.0749219	0.016833	8.21675e-06	14306	19.8105
Gut microbiota abundance (genus Oxalobacter id.2978)	rs10464997	A	G	0.137691	0.0294804	3.29754e-06	14306	21.8145
Gut microbiota abundance (genus Oxalobacter id.2978)	rs11108500	G	A	-0.199099	0.0427327	3.74283e-06	14306	21.7079
Gut microbiota abundance (genus Oxalobacter id.2978)	rs111966731	C	T	0.213114	0.047162	7.29861e-06	14306	20.4192
Gut microbiota abundance (genus Oxalobacter id.2978)	rs12002250	C	A	0.217122	0.0466317	1.41504e-06	14306	21.6793
Gut microbiota abundance (genus Oxalobacter id.2978)	rs1569853	C	T	-0.138078	0.0296981	3.64502e-06	14306	21.6168
Gut microbiota abundance (genus Oxalobacter id.2978)	rs36057338	T	G	0.207847	0.0421439	8.79812e-07	14306	24.3231
Gut microbiota abundance (genus Oxalobacter id.2978)	rs3862635	T	C	-0.172142	0.0394026	9.18692e-06	14306	19.0864
Gut microbiota abundance (genus Oxalobacter id.2978)	rs4428215	A	G	0.130293	0.0242237	7.51069e-08	14306	28.9309
Gut microbiota abundance (genus Oxalobacter id.2978)	rs6000536	T	C	-0.130992	0.0253804	2.06054e-07	14306	26.6374
Gut microbiota abundance (genus Oxalobacter id.2978)	rs6993398	A	G	0.127217	0.0278855	7.12771e-06	14306	20.8129
Gut microbiota abundance (genus Oxalobacter id.2978)	rs736744	C	T	-0.117882	0.0211262	2.57472e-08	14306	31.1352
Gut microbiota abundance (genus Ruminococcaceae UCG003 id.11361)	rs10490280	T	C	-0.0672094	0.0143309	4.15547e-06	14306	21.9944
Gut microbiota abundance (genus Ruminococcaceae UCG003 id.11361)	rs11243416	C	T	-0.0925653	0.0191203	1.66882e-06	14306	23.4373
Gut microbiota abundance (genus Ruminococcaceae UCG003 id.11361)	rs11613919	T	G	0.0727604	0.0155716	1.6251e-06	14306	21.8335
Gut microbiota abundance (genus Ruminococcaceae UCG003 id.11361)	rs16959793	C	A	-0.062527	0.0131259	2.21707e-06	14306	22.6922
Gut microbiota abundance (genus Ruminococcaceae UCG003 id.11361)	rs2523124	T	C	0.0546625	0.0120823	5.78376e-06	14306	20.4682
Gut microbiota abundance (genus Ruminococcaceae UCG003 id.11361)	rs3013089	A	G	-0.0551473	0.0120346	4.38137e-06	14306	20.9984
Gut microbiota abundance (genus Ruminococcaceae UCG003 id.11361)	rs4452755	C	A	-0.0634463	0.0134741	3.29337e-06	14306	22.1724
Gut microbiota abundance (genus Ruminococcaceae UCG003 id.11361)	rs4532474	A	G	0.0769231	0.017045	4.82125e-06	14306	20.3666
Gut microbiota abundance (genus Ruminococcaceae UCG003 id.11361)	rs646327	A	G	0.0586696	0.0118369	7.83177e-07	14306	24.5669
Gut microbiota abundance (genus Ruminococcaceae UCG003 id.11361)	rs6759615	G	A	0.102523	0.0200204	7.86231e-07	14306	26.2239
Gut microbiota abundance (genus Ruminococcaceae UCG003 id.11361)	rs73341549	C	T	-0.169857	0.0318768	1.50952e-07	14306	28.3934
Gut microbiota abundance (genus Ruminococcaceae UCG003 id.11361)	rs78720113	G	A	-0.115348	0.0249601	7.59259e-06	14306	21.3564
Gut microbiota abundance (genus Ruminococcaceae UCG014 id.11371)	rs10495392	C	T	0.082486	0.0187194	9.96323e-06	14306	19.4168
Gut microbiota abundance (genus Ruminococcaceae UCG014 id.11371)	rs10791168	A	G	0.0664624	0.0150069	9.7618e-06	14306	19.6142
Gut microbiota abundance (genus Ruminococcaceae UCG014 id.11371)	rs10941294	T	C	-0.122057	0.0260017	2.39701e-06	14306	22.0354
Gut microbiota abundance (genus Ruminococcaceae UCG014 id.11371)	rs115777838	C	T	-0.18835	0.0386643	4.62328e-07	14306	23.7307
Gut microbiota abundance (genus Ruminococcaceae UCG014 id.11371)	rs12638134	G	T	0.0582548	0.0119657	1.21143e-06	14306	23.7021
Gut microbiota abundance (genus Ruminococcaceae UCG014 id.11371)	rs34402072	T	C	-0.0688023	0.0156083	9.80438e-06	14306	19.431
Gut microbiota abundance (genus Ruminococcaceae UCG014 id.11371)	rs56105232	A	G	0.139276	0.0299132	2.9128e-06	14306	21.6784
Gut microbiota abundance (genus Ruminococcaceae UCG014 id.11371)	rs72809222	C	T	0.0671775	0.0139838	2.4119e-06	14306	23.078
Gut microbiota abundance (genus Ruminococcaceae UCG014 id.11371)	rs853612	G	A	-0.0528257	0.0119367	9.75461e-06	14306	19.5849
Gut microbiota abundance (genus Ruminococcaceae UCG014 id.11371)	rs995642	T	C	0.060048	0.0126417	1.90222e-06	14306	22.5624
Gut microbiota abundance (family Bifidobacteriaceae id.433)	rs10831953	A	G	0.0537537	0.0123746	9.94741e-06	14306	18.8692
Gut microbiota abundance (family Bifidobacteriaceae id.433)	rs12446429	C	T	0.0810099	0.019073	8.52884e-06	14306	18.0401
Gut microbiota abundance (family Bifidobacteriaceae id.433)	rs13020688	A	G	0.0584045	0.0122081	1.57373e-06	14306	22.8874
Gut microbiota abundance (family Bifidobacteriaceae id.433)	rs182549	C	T	-0.11707	0.0126703	5.94155e-20	14306	85.3724
Gut microbiota abundance (family Bifidobacteriaceae id.433)	rs4957061	C	T	0.0569873	0.0116907	1.1517e-06	14306	23.7616
Gut microbiota abundance (family Bifidobacteriaceae id.433)	rs540489	G	T	-0.0632518	0.013817	5.36809e-06	14306	20.9565
Gut microbiota abundance (family Bifidobacteriaceae id.433)	rs55888705	G	A	0.053673	0.0120586	8.66204e-06	14306	19.8115
Gut microbiota abundance (family Bifidobacteriaceae id.433)	rs6899771	G	A	-0.0914312	0.0202604	7.27998e-06	14306	20.3654
Gut microbiota abundance (family Bifidobacteriaceae id.433)	rs7174549	C	T	-0.0551726	0.0124655	6.86784e-06	14306	19.5897
Gut microbiota abundance (family Bifidobacteriaceae id.433)	rs7322849	C	T	0.110676	0.0200996	1.74032e-08	14306	30.3202
Gut microbiota abundance (family Bifidobacteriaceae id.433)	rs857444	T	C	0.0553965	0.0120669	3.8249e-06	14306	21.0753
Gut microbiota abundance (order Bifidobacteriales id.432)	rs10831953	A	G	0.0537537	0.0123746	9.94741e-06	14306	18.8692
Gut microbiota abundance (order Bifidobacteriales id.432)	rs12446429	C	T	0.0810099	0.019073	8.52884e-06	14306	18.0401
Gut microbiota abundance (order Bifidobacteriales id.432)	rs13020688	A	G	0.0584045	0.0122081	1.57373e-06	14306	22.8874
Gut microbiota abundance (order Bifidobacteriales id.432)	rs182549	C	T	-0.11707	0.0126703	5.94155e-20	14306	85.3724
Gut microbiota abundance (order Bifidobacteriales id.432)	rs4957061	C	T	0.0569873	0.0116907	1.1517e-06	14306	23.7616
Gut microbiota abundance (order Bifidobacteriales id.432)	rs540489	G	T	-0.0632518	0.013817	5.36809e-06	14306	20.9565
Gut microbiota abundance (order Bifidobacteriales id.432)	rs55888705	G	A	0.053673	0.0120586	8.66204e-06	14306	19.8115
Gut microbiota abundance (order Bifidobacteriales id.432)	rs6899771	G	A	-0.0914312	0.0202604	7.27998e-06	14306	20.3654
Gut microbiota abundance (order Bifidobacteriales id.432)	rs7174549	C	T	-0.0551726	0.0124655	6.86784e-06	14306	19.5897
Gut microbiota abundance (order Bifidobacteriales id.432)	rs7322849	C	T	0.110676	0.0200996	1.74032e-08	14306	30.3202
Gut microbiota abundance (order Bifidobacteriales id.432)	rs857444	T	C	0.0553965	0.0120669	3.8249e-06	14306	21.0753
Gut microbiota abundance (genus Eubacterium hallii group id.11338)	rs10501370	T	C	-0.115589	0.0252489	5.41914e-06	14306	20.9579
Gut microbiota abundance (genus Eubacterium hallii group id.11338)	rs10798999	T	C	0.0601661	0.0126752	2.60555e-06	14306	22.5317
Gut microbiota abundance (genus Eubacterium hallii group id.11338)	rs117748144	C	T	-0.126582	0.028712	7.85995e-06	14306	19.4365
Gut microbiota abundance (genus Eubacterium hallii group id.11338)	rs13116360	C	T	0.154124	0.0297185	2.9449e-07	14306	26.8959
Gut microbiota abundance (genus Eubacterium hallii group id.11338)	rs17074066	C	T	-0.0813986	0.0189272	9.3491e-06	14306	18.4953
Gut microbiota abundance (genus Eubacterium hallii group id.11338)	rs17474256	A	G	0.0810805	0.0184573	9.45453e-06	14306	19.2973
Gut microbiota abundance (genus Eubacterium hallii group id.11338)	rs281379	G	A	-0.0499523	0.0112153	9.32803e-06	14306	19.8376
Gut microbiota abundance (genus Eubacterium hallii group id.11338)	rs28584818	G	A	0.126115	0.0268627	4.43231e-06	14306	22.0411
Gut microbiota abundance (genus Eubacterium hallii group id.11338)	rs60254196	A	G	0.0522832	0.0111865	2.69675e-06	14306	21.8442
Gut microbiota abundance (genus Eubacterium hallii group id.11338)	rs630939	T	C	-0.0508914	0.0114352	9.15756e-06	14306	19.8062
Gut microbiota abundance (genus Eubacterium hallii group id.11338)	rs6550770	T	C	0.198087	0.0443545	4.82303e-06	14306	19.9451
Gut microbiota abundance (genus Eubacterium hallii group id.11338)	rs74018587	T	C	0.208943	0.043822	3.70254e-06	14306	22.7338
Gut microbiota abundance (genus Eubacterium hallii group id.11338)	rs78056098	T	G	-0.0507411	0.0113758	8.2882e-06	14306	19.8955
Gut microbiota abundance (genus Eubacterium hallii group id.11338)	rs949971	G	T	-0.0540164	0.0116101	3.29003e-06	14306	21.6461
Gut microbiota abundance (genus Anaerostipes id.1991)	rs10502061	G	A	0.0835752	0.0192017	7.93542e-06	14306	18.9442
Gut microbiota abundance (genus Anaerostipes id.1991)	rs2014785	C	T	0.0515687	0.0112199	4.68058e-06	14306	21.1249
Gut microbiota abundance (genus Anaerostipes id.1991)	rs2396460	T	C	0.0512653	0.0109555	2.91092e-06	14306	21.8969
Gut microbiota abundance (genus Anaerostipes id.1991)	rs2804244	A	G	0.053089	0.0110983	2.04052e-06	14306	22.8821
Gut microbiota abundance (genus Anaerostipes id.1991)	rs3900776	A	G	-0.110013	0.0236302	2.74764e-06	14306	21.6747
Gut microbiota abundance (genus Anaerostipes id.1991)	rs60983350	A	G	-0.0539901	0.0116575	4.42059e-06	14306	21.4495
Gut microbiota abundance (genus Anaerostipes id.1991)	rs62157625	C	T	0.088573	0.0185548	1.44907e-06	14306	22.7872
Gut microbiota abundance (genus Anaerostipes id.1991)	rs62215703	A	G	0.0644965	0.0136702	1.9777e-06	14306	22.2599
Gut microbiota abundance (genus Anaerostipes id.1991)	rs6474958	A	G	0.0500065	0.0112001	6.74481e-06	14306	19.9347
Gut microbiota abundance (genus Anaerostipes id.1991)	rs6726833	A	C	-0.0877497	0.0189408	3.32216e-06	14306	21.4632
Gut microbiota abundance (genus Anaerostipes id.1991)	rs6854026	T	C	0.0508482	0.0109075	3.1958e-06	14306	21.7321
Gut microbiota abundance (genus Anaerostipes id.1991)	rs7193624	C	T	-0.0750642	0.0150723	5.35476e-07	14306	24.8031
Gut microbiota abundance (genus Anaerostipes id.1991)	rs78735375	C	A	-0.137429	0.0305304	5.33384e-06	14306	20.2624
Gut microbiota abundance (genus Clostridium innocuum group id.14397)	rs10506058	G	A	0.0997048	0.0221926	8.92442e-06	14306	20.1844
Gut microbiota abundance (genus Clostridium innocuum group id.14397)	rs1942371	A	G	-0.157938	0.034187	4.0634e-06	14306	21.3428
Gut microbiota abundance (genus Clostridium innocuum group id.14397)	rs40656	T	C	0.142664	0.0311021	8.61529e-06	14306	21.0402
Gut microbiota abundance (genus Clostridium innocuum group id.14397)	rs4869133	A	G	-0.180591	0.0409505	7.24453e-06	14306	19.4479
Gut microbiota abundance (genus Clostridium innocuum group id.14397)	rs61267978	C	T	0.14708	0.0320875	5.58509e-06	14306	21.0105
Gut microbiota abundance (genus Clostridium innocuum group id.14397)	rs6577484	A	G	0.160425	0.0360857	8.40601e-06	14306	19.764
Gut microbiota abundance (genus Clostridium innocuum group id.14397)	rs6890185	T	C	-0.113424	0.0233137	1.12243e-06	14306	23.6694
Gut microbiota abundance (genus Clostridium innocuum group id.14397)	rs77845139	G	A	-0.114993	0.0257186	8.40621e-06	14306	19.9916
Gut microbiota abundance (genus Prevotella9 id.11183)	rs111509883	C	T	0.171131	0.0347624	1.24388e-06	14306	24.2347
Gut microbiota abundance (genus Prevotella9 id.11183)	rs11685699	T	C	-0.141357	0.0295665	2.02554e-06	14306	22.8578
Gut microbiota abundance (genus Prevotella9 id.11183)	rs117271932	G	A	0.208089	0.0440393	2.81722e-06	14306	22.3263
Gut microbiota abundance (genus Prevotella9 id.11183)	rs12648235	C	T	0.0785902	0.0177676	7.39078e-06	14306	19.565
Gut microbiota abundance (genus Prevotella9 id.11183)	rs1304512	A	G	0.0761593	0.0165885	5.29078e-06	14306	21.0781
Gut microbiota abundance (genus Prevotella9 id.11183)	rs2104588	T	C	-0.105558	0.023773	8.1298e-06	14306	19.7158
Gut microbiota abundance (genus Prevotella9 id.11183)	rs2495052	G	A	0.0838978	0.0188523	8.9714e-06	14306	19.8049
Gut microbiota abundance (genus Prevotella9 id.11183)	rs2683313	A	G	0.0724576	0.0151603	1.68896e-06	14306	22.843
Gut microbiota abundance (genus Prevotella9 id.11183)	rs4968431	T	G	0.0640113	0.0144162	8.5844e-06	14306	19.7157
Gut microbiota abundance (genus Prevotella9 id.11183)	rs7237249	T	C	-0.0823764	0.0182126	8.93305e-06	14306	20.4579
Gut microbiota abundance (genus Prevotella9 id.11183)	rs72815774	C	T	-0.176186	0.0393068	8.78294e-06	14306	20.0913
Gut microbiota abundance (genus Prevotella9 id.11183)	rs746764	C	T	-0.0915771	0.0193245	2.04e-06	14306	22.4573
Gut microbiota abundance (genus Prevotella9 id.11183)	rs7976209	C	T	-0.0870786	0.0197951	7.2835e-06	14306	19.3512
Gut microbiota abundance (genus Prevotella9 id.11183)	rs9428102	G	A	-0.0778845	0.0176068	4.61732e-06	14306	19.5678
Gut microbiota abundance (genus Prevotella9 id.11183)	rs9613013	A	G	0.0917591	0.0202697	6.10408e-06	14306	20.4929
Gut microbiota abundance (family Clostridiales vadin BB60 group id.11286)	rs10517600	T	G	-0.0626993	0.0139364	6.82763e-06	14306	20.2406
Gut microbiota abundance (family Clostridiales vadin BB60 group id.11286)	rs10904722	T	C	-0.0672314	0.0147123	5.04836e-06	14306	20.8825
Gut microbiota abundance (family Clostridiales vadin BB60 group id.11286)	rs118104867	T	C	0.214464	0.0455098	3.43598e-06	14306	22.2075
Gut microbiota abundance (family Clostridiales vadin BB60 group id.11286)	rs13409132	G	A	-0.165419	0.0352154	4.3723e-06	14306	22.0651
Gut microbiota abundance (family Clostridiales vadin BB60 group id.11286)	rs17121075	A	G	0.0769254	0.0172234	7.91425e-06	14306	19.9481
Gut microbiota abundance (family Clostridiales vadin BB60 group id.11286)	rs2191834	G	T	-0.0746375	0.0159136	2.50196e-06	14306	21.9977
Gut microbiota abundance (family Clostridiales vadin BB60 group id.11286)	rs28691777	T	C	0.137134	0.0266996	6.95697e-07	14306	26.3804
Gut microbiota abundance (family Clostridiales vadin BB60 group id.11286)	rs34088226	G	A	-0.117807	0.026924	7.66214e-06	14306	19.1453
Gut microbiota abundance (family Clostridiales vadin BB60 group id.11286)	rs55682560	T	C	-0.131519	0.0261319	4.97038e-07	14306	25.33
Gut microbiota abundance (family Clostridiales vadin BB60 group id.11286)	rs6588624	G	A	0.0662317	0.0138147	1.79287e-06	14306	22.9852
Gut microbiota abundance (family Clostridiales vadin BB60 group id.11286)	rs66714985	C	A	0.116908	0.0252447	4.85333e-06	14306	21.4461
Gut microbiota abundance (family Clostridiales vadin BB60 group id.11286)	rs7226487	G	A	-0.0643682	0.0138701	3.58286e-06	14306	21.5369
Gut microbiota abundance (family Clostridiales vadin BB60 group id.11286)	rs7538034	G	T	-0.078598	0.0165982	2.36706e-06	14306	22.4234
Gut microbiota abundance (family Clostridiales vadin BB60 group id.11286)	rs7725895	G	A	-0.116224	0.0240367	3.94357e-06	14306	23.3799
Gut microbiota abundance (family Clostridiales vadin BB60 group id.11286)	rs989682	G	A	0.070194	0.0155364	6.84715e-06	14306	20.4126
Gut microbiota abundance (genus Lachnospiraceae UCG008 id.11328)	rs10741777	C	T	-0.0973842	0.0194791	7.68652e-07	14306	24.9942
Gut microbiota abundance (genus Lachnospiraceae UCG008 id.11328)	rs10793103	C	T	-0.0974344	0.0181279	9.34932e-08	14306	28.8888
Gut microbiota abundance (genus Lachnospiraceae UCG008 id.11328)	rs10801803	A	G	-0.117029	0.0243085	1.4003e-06	14306	23.1777
Gut microbiota abundance (genus Lachnospiraceae UCG008 id.11328)	rs13024781	C	T	-0.0798769	0.0168846	2.29166e-06	14306	22.38
Gut microbiota abundance (genus Lachnospiraceae UCG008 id.11328)	rs57091572	G	A	-0.110443	0.0235801	2.85825e-06	14306	21.9374
Gut microbiota abundance (genus Lachnospiraceae UCG008 id.11328)	rs61944774	G	A	0.179838	0.0393797	6.34118e-06	14306	20.8554
Gut microbiota abundance (genus Lachnospiraceae UCG008 id.11328)	rs62277846	T	C	0.102292	0.0212319	1.58891e-06	14306	23.2116
Gut microbiota abundance (genus Lachnospiraceae UCG008 id.11328)	rs67078837	C	T	-0.0845848	0.0170693	7.68192e-07	14306	24.5558
Gut microbiota abundance (genus Lachnospiraceae UCG008 id.11328)	rs75356640	A	G	0.136523	0.0303128	9.83196e-06	14306	20.2843
Gut microbiota abundance (genus Lachnospiraceae UCG008 id.11328)	rs955844	C	A	0.112064	0.0228369	1.80992e-06	14306	24.0801
Gut microbiota abundance (family Erysipelotrichaceae id.2149)	rs1074800	A	G	-0.0492438	0.010887	6.14582e-06	14306	20.4591
Gut microbiota abundance (family Erysipelotrichaceae id.2149)	rs10781552	T	C	-0.0552212	0.0116074	2.33115e-06	14306	22.633
Gut microbiota abundance (family Erysipelotrichaceae id.2149)	rs17530232	G	A	0.10305	0.0224648	2.79126e-06	14306	21.0422
Gut microbiota abundance (family Erysipelotrichaceae id.2149)	rs1884466	T	C	-0.0475363	0.0106939	9.52708e-06	14306	19.7596
Gut microbiota abundance (family Erysipelotrichaceae id.2149)	rs2300774	G	A	-0.0524152	0.0106784	8.95468e-07	14306	24.0936
Gut microbiota abundance (family Erysipelotrichaceae id.2149)	rs290833	G	T	-0.0497374	0.0111376	8.02897e-06	14306	19.9427
Gut microbiota abundance (family Erysipelotrichaceae id.2149)	rs35161940	C	T	-0.0806041	0.0167641	1.8451e-06	14306	23.1182
Gut microbiota abundance (family Erysipelotrichaceae id.2149)	rs4078432	C	T	0.0608929	0.0133764	4.23107e-06	14306	20.7231
Gut microbiota abundance (family Erysipelotrichaceae id.2149)	rs56970041	G	T	0.0724145	0.0164471	5.40344e-06	14306	19.3853
Gut microbiota abundance (family Erysipelotrichaceae id.2149)	rs62504403	T	C	0.0681159	0.0127883	1.12264e-07	14306	28.3708
Gut microbiota abundance (family Erysipelotrichaceae id.2149)	rs7234058	C	T	-0.0945759	0.0194091	9.12347e-07	14306	23.7438
Gut microbiota abundance (family Erysipelotrichaceae id.2149)	rs7826267	T	G	0.0839071	0.0199131	9.28453e-06	14306	17.755
Gut microbiota abundance (family Erysipelotrichaceae id.2149)	rs8003149	T	C	0.0538798	0.0116888	4.08479e-06	14306	21.2477
Gut microbiota abundance (order Erysipelotrichales id.2148)	rs1074800	A	G	-0.0492438	0.010887	6.14582e-06	14306	20.4591
Gut microbiota abundance (order Erysipelotrichales id.2148)	rs10781552	T	C	-0.0552212	0.0116074	2.33115e-06	14306	22.633
Gut microbiota abundance (order Erysipelotrichales id.2148)	rs17530232	G	A	0.10305	0.0224648	2.79126e-06	14306	21.0422
Gut microbiota abundance (order Erysipelotrichales id.2148)	rs1884466	T	C	-0.0475363	0.0106939	9.52708e-06	14306	19.7596
Gut microbiota abundance (order Erysipelotrichales id.2148)	rs2300774	G	A	-0.0524152	0.0106784	8.95468e-07	14306	24.0936
Gut microbiota abundance (order Erysipelotrichales id.2148)	rs290833	G	T	-0.0497374	0.0111376	8.02897e-06	14306	19.9427
Gut microbiota abundance (order Erysipelotrichales id.2148)	rs35161940	C	T	-0.0806041	0.0167641	1.8451e-06	14306	23.1182
Gut microbiota abundance (order Erysipelotrichales id.2148)	rs4078432	C	T	0.0608929	0.0133764	4.23107e-06	14306	20.7231
Gut microbiota abundance (order Erysipelotrichales id.2148)	rs56970041	G	T	0.0724145	0.0164471	5.40344e-06	14306	19.3853
Gut microbiota abundance (order Erysipelotrichales id.2148)	rs62504403	T	C	0.0681159	0.0127883	1.12264e-07	14306	28.3708
Gut microbiota abundance (order Erysipelotrichales id.2148)	rs7234058	C	T	-0.0945759	0.0194091	9.12347e-07	14306	23.7438
Gut microbiota abundance (order Erysipelotrichales id.2148)	rs7826267	T	G	0.0839071	0.0199131	9.28453e-06	14306	17.755
Gut microbiota abundance (order Erysipelotrichales id.2148)	rs8003149	T	C	0.0538798	0.0116888	4.08479e-06	14306	21.2477
Gut microbiota abundance (class Erysipelotrichia id.2147)	rs1074800	A	G	-0.0492438	0.010887	6.14582e-06	14306	20.4591
Gut microbiota abundance (class Erysipelotrichia id.2147)	rs10781552	T	C	-0.0552212	0.0116074	2.33115e-06	14306	22.633
Gut microbiota abundance (class Erysipelotrichia id.2147)	rs17530232	G	A	0.10305	0.0224648	2.79126e-06	14306	21.0422
Gut microbiota abundance (class Erysipelotrichia id.2147)	rs1884466	T	C	-0.0475363	0.0106939	9.52708e-06	14306	19.7596
Gut microbiota abundance (class Erysipelotrichia id.2147)	rs2300774	G	A	-0.0524152	0.0106784	8.95468e-07	14306	24.0936
Gut microbiota abundance (class Erysipelotrichia id.2147)	rs290833	G	T	-0.0497374	0.0111376	8.02897e-06	14306	19.9427
Gut microbiota abundance (class Erysipelotrichia id.2147)	rs35161940	C	T	-0.0806041	0.0167641	1.8451e-06	14306	23.1182
Gut microbiota abundance (class Erysipelotrichia id.2147)	rs4078432	C	T	0.0608929	0.0133764	4.23107e-06	14306	20.7231
Gut microbiota abundance (class Erysipelotrichia id.2147)	rs56970041	G	T	0.0724145	0.0164471	5.40344e-06	14306	19.3853
Gut microbiota abundance (class Erysipelotrichia id.2147)	rs62504403	T	C	0.0681159	0.0127883	1.12264e-07	14306	28.3708
Gut microbiota abundance (class Erysipelotrichia id.2147)	rs7234058	C	T	-0.0945759	0.0194091	9.12347e-07	14306	23.7438
Gut microbiota abundance (class Erysipelotrichia id.2147)	rs7826267	T	G	0.0839071	0.0199131	9.28453e-06	14306	17.755
Gut microbiota abundance (class Erysipelotrichia id.2147)	rs8003149	T	C	0.0538798	0.0116888	4.08479e-06	14306	21.2477
Gut microbiota abundance (phylum Proteobacteria id.2375)	rs10750258	A	C	0.0491248	0.010824	8.71907e-06	14306	20.598
Gut microbiota abundance (phylum Proteobacteria id.2375)	rs11126162	C	T	-0.0770689	0.0187079	9.25977e-06	14306	16.971
Gut microbiota abundance (phylum Proteobacteria id.2375)	rs11715072	A	G	-0.0519289	0.0115246	6.90415e-06	14306	20.3033
Gut microbiota abundance (phylum Proteobacteria id.2375)	rs12150865	T	C	0.0511615	0.0106407	1.54085e-06	14306	23.1178
Gut microbiota abundance (phylum Proteobacteria id.2375)	rs12467198	T	C	0.0498267	0.011138	6.30667e-06	14306	20.0129
Gut microbiota abundance (phylum Proteobacteria id.2375)	rs2347697	T	G	0.0502281	0.0108968	4.26914e-06	14306	21.2469
Gut microbiota abundance (phylum Proteobacteria id.2375)	rs2532663	G	A	0.125578	0.0258034	7.4681e-07	14306	23.685
Gut microbiota abundance (phylum Proteobacteria id.2375)	rs3890996	T	G	0.0474614	0.0105645	6.94656e-06	14306	20.1829
Gut microbiota abundance (phylum Proteobacteria id.2375)	rs4340090	T	C	-0.0668162	0.0153387	9.9901e-06	14306	18.9752
Gut microbiota abundance (phylum Proteobacteria id.2375)	rs6707783	T	C	0.0849594	0.0187782	8.08593e-06	14306	20.4699
Gut microbiota abundance (phylum Proteobacteria id.2375)	rs72771021	T	C	0.141726	0.0309242	7.18092e-06	14306	21.004
Gut microbiota abundance (phylum Proteobacteria id.2375)	rs922773	T	C	-0.0803778	0.0157851	3.67959e-07	14306	25.9285
Gut microbiota abundance (family Family XI id.1936)	rs10759623	T	C	-0.162115	0.032151	5.78309e-07	14306	25.4248
Gut microbiota abundance (family Family XI id.1936)	rs11547158	G	A	-0.177599	0.0372795	2.70222e-06	14306	22.6956
Gut microbiota abundance (family Family XI id.1936)	rs17379710	C	T	-0.116383	0.0252125	3.97109e-06	14306	21.3082
Gut microbiota abundance (family Family XI id.1936)	rs2155352	G	A	-0.150538	0.0302319	6.63437e-07	14306	24.7948
Gut microbiota abundance (family Family XI id.1936)	rs2156611	C	T	-0.112486	0.0251099	9.42671e-06	14306	20.0681
Gut microbiota abundance (family Family XI id.1936)	rs3733511	G	A	0.128253	0.0274718	3.38556e-06	14306	21.7952
Gut microbiota abundance (family Family XI id.1936)	rs488164	T	G	-0.117998	0.025516	4.79789e-06	14306	21.3857
Gut microbiota abundance (family Family XI id.1936)	rs697771	G	A	-0.117677	0.0251491	3.19374e-06	14306	21.8947
Gut microbiota abundance (genus Haemophilus id.3698)	rs10781340	G	A	-0.0948915	0.0203221	4.32265e-06	14306	21.8031
Gut microbiota abundance (genus Haemophilus id.3698)	rs111582866	A	G	-0.124265	0.026016	1.27347e-06	14306	22.8148
Gut microbiota abundance (genus Haemophilus id.3698)	rs35509	A	G	0.128249	0.0268779	2.00951e-06	14306	22.7676
Gut microbiota abundance (genus Haemophilus id.3698)	rs4822728	C	T	0.0705861	0.0151388	3.47848e-06	14306	21.7398
Gut microbiota abundance (genus Haemophilus id.3698)	rs76022354	T	C	0.244638	0.0505504	1.83033e-06	14306	23.4206
Gut microbiota abundance (genus Haemophilus id.3698)	rs78909003	C	T	-0.246256	0.0503924	1.66744e-06	14306	23.8805
Gut microbiota abundance (genus Haemophilus id.3698)	rs9328464	C	T	0.0723095	0.0148799	1.42269e-06	14306	23.6151
Gut microbiota abundance (genus Haemophilus id.3698)	rs9382510	T	C	-0.093521	0.0172649	7.12049e-08	14306	29.342
Gut microbiota abundance (genus Haemophilus id.3698)	rs9895850	C	T	-0.192957	0.0416755	2.14062e-06	14306	21.4368
Gut microbiota abundance (genus Actinomyces id.423)	rs2715439	C	T	-0.0746684	0.0164822	6.27004e-06	14306	20.5231
Gut microbiota abundance (genus Actinomyces id.423)	rs34583783	T	G	0.126596	0.0268461	4.48528e-06	14306	22.2371
Gut microbiota abundance (genus Actinomyces id.423)	rs35011108	G	A	0.232634	0.0512044	6.33826e-06	14306	20.6411
Gut microbiota abundance (genus Actinomyces id.423)	rs4073240	A	G	0.0749687	0.0167368	7.94273e-06	14306	20.0639
Gut microbiota abundance (genus Actinomyces id.423)	rs4146653	A	G	0.0985224	0.0214182	4.49645e-06	14306	21.1594
Gut microbiota abundance (genus Actinomyces id.423)	rs71315246	G	A	-0.0969809	0.021925	9.82969e-06	14306	19.5656
Gut microbiota abundance (genus Actinomyces id.423)	rs7915461	T	C	-0.18776	0.0401636	5.91984e-06	14306	21.8545
Gut microbiota abundance (genus Anaerofilum id.2053)	rs10794359	T	C	0.0953524	0.02006	2.23496e-06	14306	22.5944
Gut microbiota abundance (genus Anaerofilum id.2053)	rs1563175	C	A	0.0923834	0.0202157	5.53847e-06	14306	20.8838
Gut microbiota abundance (genus Anaerofilum id.2053)	rs17012738	G	T	0.0903417	0.0200239	7.24169e-06	14306	20.3554
Gut microbiota abundance (genus Anaerofilum id.2053)	rs17096874	T	C	-0.126337	0.0268919	2.86029e-06	14306	22.0708
Gut microbiota abundance (genus Anaerofilum id.2053)	rs4244069	G	A	0.146775	0.0326594	9.81206e-06	14306	20.197
Gut microbiota abundance (genus Anaerofilum id.2053)	rs4506496	G	A	-0.10309	0.0212861	1.48659e-06	14306	23.4553
Gut microbiota abundance (genus Anaerofilum id.2053)	rs712981	C	A	0.10076	0.0202902	6.83109e-07	14306	24.6606
Gut microbiota abundance (genus Anaerofilum id.2053)	rs79598899	T	C	0.182586	0.0357284	3.74731e-07	14306	26.1161
Gut microbiota abundance (genus Anaerofilum id.2053)	rs816292	C	T	-0.113003	0.02204	2.6404e-07	14306	26.288
Gut microbiota abundance (genus Anaerofilum id.2053)	rs9299345	C	T	-0.1364	0.0302372	8.04304e-06	14306	20.3491
Gut microbiota abundance (class Alphaproteobacteria id.2379)	rs140912403	T	C	-0.160677	0.0317708	6.20369e-07	14306	25.5771
Gut microbiota abundance (class Alphaproteobacteria id.2379)	rs34569731	A	G	-0.0705145	0.0157564	7.37921e-06	14306	20.0282
Gut microbiota abundance (class Alphaproteobacteria id.2379)	rs62285697	T	C	0.0805256	0.0180912	9.75933e-06	14306	19.8122
Gut microbiota abundance (class Alphaproteobacteria id.2379)	rs76784716	G	A	0.133271	0.0267738	5.09143e-07	14306	24.7771
Gut microbiota abundance (class Alphaproteobacteria id.2379)	rs7960664	G	A	-0.0969489	0.0215149	8.84301e-06	14306	20.3052
Gut microbiota abundance (class Alphaproteobacteria id.2379)	rs9813022	G	A	-0.0751277	0.0153867	1.05334e-06	14306	23.8402
Gut microbiota abundance (genus Intestinibacter id.11345)	rs10805326	G	A	-0.0775151	0.0139665	3.54544e-08	14306	30.8033
Gut microbiota abundance (genus Intestinibacter id.11345)	rs11109097	C	T	-0.0624272	0.0138539	5.4949e-06	14306	20.305
Gut microbiota abundance (genus Intestinibacter id.11345)	rs118030283	A	G	-0.151829	0.0324471	2.67436e-06	14306	21.8956
Gut microbiota abundance (genus Intestinibacter id.11345)	rs16938435	C	T	-0.112189	0.0235439	1.80098e-06	14306	22.7062
Gut microbiota abundance (genus Intestinibacter id.11345)	rs2098844	C	T	0.0575295	0.0128416	6.78875e-06	14306	20.0698
Gut microbiota abundance (genus Intestinibacter id.11345)	rs2702387	A	G	-0.0608559	0.0132145	4.25991e-06	14306	21.2082
Gut microbiota abundance (genus Intestinibacter id.11345)	rs4327025	A	G	-0.0810346	0.0154397	1.64327e-07	14306	27.5463
Gut microbiota abundance (genus Intestinibacter id.11345)	rs447950	G	A	0.0628342	0.0136652	5.6391e-06	14306	21.1427
Gut microbiota abundance (genus Intestinibacter id.11345)	rs478972	T	C	0.142681	0.0297116	1.81991e-06	14306	23.0611
Gut microbiota abundance (genus Intestinibacter id.11345)	rs6062862	G	A	0.0924508	0.0204658	6.6799e-06	14306	20.4063
Gut microbiota abundance (genus Intestinibacter id.11345)	rs62430350	C	T	0.151096	0.0351476	6.84227e-06	14306	18.4805
Gut microbiota abundance (genus Intestinibacter id.11345)	rs68093214	T	C	0.0662258	0.0149877	9.25763e-06	14306	19.5247
Gut microbiota abundance (genus Intestinibacter id.11345)	rs6875660	T	C	0.0890455	0.0193905	3.05781e-06	14306	21.0885
Gut microbiota abundance (genus Intestinibacter id.11345)	rs893394	A	G	0.0583322	0.0130729	7.85037e-06	14306	19.9101
Gut microbiota abundance (genus Intestinibacter id.11345)	rs9348442	T	C	0.099082	0.0221625	6.25936e-06	14306	19.9872
Gut microbiota abundance (family Peptostreptococcaceae id.2042)	rs10805326	G	A	-0.0566637	0.012276	4.03395e-06	14306	21.3057
Gut microbiota abundance (family Peptostreptococcaceae id.2042)	rs117020988	T	C	0.182411	0.0372126	1.02795e-06	14306	24.0282
Gut microbiota abundance (family Peptostreptococcaceae id.2042)	rs12377846	A	C	-0.252	0.0511627	7.26256e-07	14306	24.2602
Gut microbiota abundance (family Peptostreptococcaceae id.2042)	rs12986312	G	T	0.0571818	0.0125947	5.76713e-06	14306	20.6129
Gut microbiota abundance (family Peptostreptococcaceae id.2042)	rs1467258	A	G	0.072584	0.0162321	7.89805e-06	14306	19.9955
Gut microbiota abundance (family Peptostreptococcaceae id.2042)	rs1520207	C	T	-0.0525658	0.0112476	3.16548e-06	14306	21.8417
Gut microbiota abundance (family Peptostreptococcaceae id.2042)	rs4692811	T	C	0.0642075	0.0126913	4.21124e-07	14306	25.5952
Gut microbiota abundance (family Peptostreptococcaceae id.2042)	rs59865771	T	C	-0.0573764	0.0127192	7.69024e-06	14306	20.3492
Gut microbiota abundance (family Peptostreptococcaceae id.2042)	rs61841503	A	G	0.0919658	0.0161331	9.80122e-09	14306	32.495
Gut microbiota abundance (family Peptostreptococcaceae id.2042)	rs6721459	A	G	-0.0509823	0.0111975	5.07762e-06	14306	20.7299
Gut microbiota abundance (family Peptostreptococcaceae id.2042)	rs76982728	C	T	0.124203	0.0266923	3.24056e-06	14306	21.6517
Gut microbiota abundance (family Peptostreptococcaceae id.2042)	rs77540684	G	T	0.106725	0.0245638	8.13711e-06	14306	18.8774
Gut microbiota abundance (family Peptostreptococcaceae id.2042)	rs9573937	G	A	-0.0693637	0.0142907	1.70589e-06	14306	23.559
Gut microbiota abundance (genus Coprococcus3 id.11303)	rs10810043	A	G	-0.0515518	0.0115923	9.27428e-06	14306	19.7765
Gut microbiota abundance (genus Coprococcus3 id.11303)	rs11077359	T	C	0.0645443	0.0148833	9.63607e-06	14306	18.8069
Gut microbiota abundance (genus Coprococcus3 id.11303)	rs11080344	T	C	0.0516921	0.0113054	4.78696e-06	14306	20.9063
Gut microbiota abundance (genus Coprococcus3 id.11303)	rs13247359	A	G	0.051211	0.0113031	7.32605e-06	14306	20.5273
Gut microbiota abundance (genus Coprococcus3 id.11303)	rs178271	T	C	-0.145257	0.0294239	7.81088e-07	14306	24.371
Gut microbiota abundance (genus Coprococcus3 id.11303)	rs4575475	G	A	-0.0619514	0.0137787	7.04288e-06	14306	20.2156
Gut microbiota abundance (genus Coprococcus3 id.11303)	rs7521171	G	A	0.0596434	0.0129279	4.32245e-06	14306	21.2848
Gut microbiota abundance (genus Coprococcus3 id.11303)	rs8100692	C	T	0.0577411	0.0113476	4.16457e-07	14306	25.8918
Gut microbiota abundance (genus Lachnospiraceae UCG001 id.11321)	rs12131224	T	C	0.117095	0.02591	7.39861e-06	14306	20.4241
Gut microbiota abundance (genus Lachnospiraceae UCG001 id.11321)	rs2050911	A	G	0.0751466	0.0153934	1.10647e-06	14306	23.8314
Gut microbiota abundance (genus Lachnospiraceae UCG001 id.11321)	rs2371284	T	C	0.0761893	0.0170127	7.55962e-06	14306	20.0559
Gut microbiota abundance (genus Lachnospiraceae UCG001 id.11321)	rs437876	C	T	0.0784637	0.0144768	7.16556e-08	14306	29.376
Gut microbiota abundance (genus Lachnospiraceae UCG001 id.11321)	rs4981345	C	T	-0.0681973	0.0149831	6.08597e-06	14306	20.7172
Gut microbiota abundance (genus Lachnospiraceae UCG001 id.11321)	rs573933	C	T	-0.107898	0.0232346	3.10506e-06	14306	21.5653
Gut microbiota abundance (genus Lachnospiraceae UCG001 id.11321)	rs62496417	G	T	-0.0748504	0.0165681	5.87503e-06	14306	20.41
Gut microbiota abundance (genus Lachnospiraceae UCG001 id.11321)	rs7341608	C	T	-0.0784757	0.0177648	9.48135e-06	14306	19.5142
Gut microbiota abundance (genus Lachnospiraceae UCG001 id.11321)	rs74034332	A	G	0.168045	0.0382637	3.3335e-06	14306	19.2876
Gut microbiota abundance (genus Lachnospiraceae UCG001 id.11321)	rs78848836	G	A	-0.118868	0.0259753	3.38174e-06	14306	20.9415
Gut microbiota abundance (genus Lachnospiraceae UCG001 id.11321)	rs8104225	G	A	0.0892098	0.0197665	8.04211e-06	14306	20.3688
Gut microbiota abundance (genus Lachnospiraceae UCG001 id.11321)	rs9403580	T	C	0.107801	0.0229777	3.46785e-06	14306	22.0106
Gut microbiota abundance (genus Lachnospiraceae UCG001 id.11321)	rs985416	C	T	-0.0970258	0.0181807	1.45589e-07	14306	28.4809
Gut microbiota abundance (genus Ruminiclostridium5 id.11355)	rs10827477	G	A	-0.0547387	0.0115163	2.1918e-06	14306	22.5924
Gut microbiota abundance (genus Ruminiclostridium5 id.11355)	rs113753996	C	T	0.0820689	0.0174463	3.98896e-06	14306	22.1284
Gut microbiota abundance (genus Ruminiclostridium5 id.11355)	rs1223978	T	C	-0.0484169	0.0108254	8.16188e-06	14306	20.0035
Gut microbiota abundance (genus Ruminiclostridium5 id.11355)	rs1492620	C	T	-0.0830505	0.0180073	3.52574e-06	14306	21.271
Gut microbiota abundance (genus Ruminiclostridium5 id.11355)	rs2482038	A	C	0.0518991	0.0108777	1.70314e-06	14306	22.7638
Gut microbiota abundance (genus Ruminiclostridium5 id.11355)	rs2791343	C	T	0.051717	0.0113369	5.53962e-06	14306	20.8103
Gut microbiota abundance (genus Ruminiclostridium5 id.11355)	rs2833828	A	G	0.0489617	0.0108702	6.81648e-06	14306	20.2879
Gut microbiota abundance (genus Ruminiclostridium5 id.11355)	rs4955951	G	A	-0.0713749	0.0165826	9.9552e-06	14306	18.5262
Gut microbiota abundance (genus Ruminiclostridium5 id.11355)	rs6121460	A	G	0.0932955	0.0199206	2.64107e-06	14306	21.9339
Gut microbiota abundance (genus Ruminiclostridium5 id.11355)	rs79968837	G	A	-0.0950311	0.0193507	1.14623e-06	14306	24.1178
Gut microbiota abundance (genus Ruminiclostridium5 id.11355)	rs8053158	A	G	0.0740543	0.0159151	5.89807e-06	14306	21.6512
Gut microbiota abundance (genus Ruminiclostridium6 id.11356)	rs10829821	C	T	-0.097606	0.0216072	3.47144e-06	14306	20.4059
Gut microbiota abundance (genus Ruminiclostridium6 id.11356)	rs116969552	G	A	-0.166823	0.0376681	9.15946e-06	14306	19.6139
Gut microbiota abundance (genus Ruminiclostridium6 id.11356)	rs11992182	C	A	0.0625299	0.0137876	4.64836e-06	14306	20.5683
Gut microbiota abundance (genus Ruminiclostridium6 id.11356)	rs2548459	T	C	0.0554866	0.0122755	6.40206e-06	14306	20.4314
Gut microbiota abundance (genus Ruminiclostridium6 id.11356)	rs35362464	A	C	0.0720077	0.0165387	8.99146e-06	14306	18.9564
Gut microbiota abundance (genus Ruminiclostridium6 id.11356)	rs61060922	G	T	0.15913	0.0322283	1.08648e-06	14306	24.3798
Gut microbiota abundance (genus Ruminiclostridium6 id.11356)	rs663262	T	C	0.13498	0.0310715	3.39414e-06	14306	18.8718
Gut microbiota abundance (genus Ruminiclostridium6 id.11356)	rs67479537	C	T	0.118994	0.026487	9.30208e-06	14306	20.1829
Gut microbiota abundance (genus Ruminiclostridium6 id.11356)	rs71414120	G	T	0.200894	0.0406434	1.07696e-06	14306	24.4317
Gut microbiota abundance (genus Ruminiclostridium6 id.11356)	rs72991535	G	T	0.135604	0.0295174	4.9537e-06	14306	21.1052
Gut microbiota abundance (genus Ruminiclostridium6 id.11356)	rs73176030	C	T	0.058665	0.013208	7.28887e-06	14306	19.728
Gut microbiota abundance (genus Ruminiclostridium6 id.11356)	rs77193512	G	A	0.0736533	0.0153163	1.29587e-06	14306	23.1247
Gut microbiota abundance (genus Ruminiclostridium6 id.11356)	rs792058	A	G	0.0554234	0.0125423	8.57946e-06	14306	19.5268
Gut microbiota abundance (genus Ruminiclostridium6 id.11356)	rs79968172	A	G	0.11614	0.0243083	1.66054e-06	14306	22.8273
Gut microbiota abundance (genus Ruminiclostridium6 id.11356)	rs9555756	C	A	-0.0804138	0.0176692	7.10133e-06	14306	20.7123
Gut microbiota abundance (order Pasteurellales id.3688)	rs10965428	A	C	-0.119902	0.0258219	4.29151e-06	14306	21.5614
Gut microbiota abundance (order Pasteurellales id.3688)	rs111582866	A	G	-0.113957	0.0256403	7.06627e-06	14306	19.7531
Gut microbiota abundance (order Pasteurellales id.3688)	rs12050685	G	A	-0.0670948	0.015239	9.18523e-06	14306	19.385
Gut microbiota abundance (order Pasteurellales id.3688)	rs16970009	G	A	0.187381	0.0429572	7.31526e-06	14306	19.0274
Gut microbiota abundance (order Pasteurellales id.3688)	rs4822728	C	T	0.0685479	0.0149032	4.71846e-06	14306	21.1558
Gut microbiota abundance (order Pasteurellales id.3688)	rs6972479	G	A	-0.0781862	0.0175366	7.74819e-06	14306	19.8779
Gut microbiota abundance (order Pasteurellales id.3688)	rs72756943	A	G	0.13988	0.0303029	3.3522e-06	14306	21.308
Gut microbiota abundance (order Pasteurellales id.3688)	rs73139353	C	A	-0.222573	0.0484634	8.71325e-06	14306	21.092
Gut microbiota abundance (order Pasteurellales id.3688)	rs76022354	T	C	0.24289	0.0500406	1.82856e-06	14306	23.5599
Gut microbiota abundance (order Pasteurellales id.3688)	rs78909003	C	T	-0.241159	0.0498372	2.04894e-06	14306	23.4153
Gut microbiota abundance (order Pasteurellales id.3688)	rs9382510	T	C	-0.0881865	0.0169965	2.476e-07	14306	26.9206
Gut microbiota abundance (order Pasteurellales id.3688)	rs9895850	C	T	-0.176406	0.041017	9.0826e-06	14306	18.4969
Gut microbiota abundance (order Pasteurellales id.3688)	rs9938097	T	C	0.0710386	0.0158024	8.22602e-06	14306	20.2089
Gut microbiota abundance (family Pasteurellaceae id.3689)	rs10965428	A	C	-0.119902	0.0258219	4.29151e-06	14306	21.5614
Gut microbiota abundance (family Pasteurellaceae id.3689)	rs111582866	A	G	-0.113957	0.0256403	7.06627e-06	14306	19.7531
Gut microbiota abundance (family Pasteurellaceae id.3689)	rs12050685	G	A	-0.0670948	0.015239	9.18523e-06	14306	19.385
Gut microbiota abundance (family Pasteurellaceae id.3689)	rs16970009	G	A	0.187381	0.0429572	7.31526e-06	14306	19.0274
Gut microbiota abundance (family Pasteurellaceae id.3689)	rs4822728	C	T	0.0685479	0.0149032	4.71846e-06	14306	21.1558
Gut microbiota abundance (family Pasteurellaceae id.3689)	rs6972479	G	A	-0.0781862	0.0175366	7.74819e-06	14306	19.8779
Gut microbiota abundance (family Pasteurellaceae id.3689)	rs72756943	A	G	0.13988	0.0303029	3.3522e-06	14306	21.308
Gut microbiota abundance (family Pasteurellaceae id.3689)	rs73139353	C	A	-0.222573	0.0484634	8.71325e-06	14306	21.092
Gut microbiota abundance (family Pasteurellaceae id.3689)	rs76022354	T	C	0.24289	0.0500406	1.82856e-06	14306	23.5599
Gut microbiota abundance (family Pasteurellaceae id.3689)	rs78909003	C	T	-0.241159	0.0498372	2.04894e-06	14306	23.4153
Gut microbiota abundance (family Pasteurellaceae id.3689)	rs9382510	T	C	-0.0881865	0.0169965	2.476e-07	14306	26.9206
Gut microbiota abundance (family Pasteurellaceae id.3689)	rs9895850	C	T	-0.176406	0.041017	9.0826e-06	14306	18.4969
Gut microbiota abundance (family Pasteurellaceae id.3689)	rs9938097	T	C	0.0710386	0.0158024	8.22602e-06	14306	20.2089
Gut microbiota abundance (class Actinobacteria id.419)	rs11655079	C	T	-0.0560674	0.0124286	5.92516e-06	14306	20.3506
Gut microbiota abundance (class Actinobacteria id.419)	rs11745923	T	G	0.0563759	0.0115529	1.58132e-06	14306	23.8125
Gut microbiota abundance (class Actinobacteria id.419)	rs12049045	G	A	0.0510452	0.0114325	8.62621e-06	14306	19.9355
Gut microbiota abundance (class Actinobacteria id.419)	rs134366	G	A	-0.111877	0.023501	1.50428e-06	14306	22.6626
Gut microbiota abundance (class Actinobacteria id.419)	rs1376754	A	G	0.0509242	0.0112503	6.71382e-06	14306	20.489
Gut microbiota abundance (class Actinobacteria id.419)	rs1515761	T	C	-0.0762317	0.0169884	4.96364e-06	14306	20.1357
Gut microbiota abundance (class Actinobacteria id.419)	rs182549	C	T	-0.111489	0.012066	3.78966e-20	14306	85.3763
Gut microbiota abundance (class Actinobacteria id.419)	rs4945008	A	G	-0.0540741	0.0121393	5.39237e-06	14306	19.8423
Gut microbiota abundance (class Actinobacteria id.419)	rs6660520	A	G	-0.0711483	0.0134495	1.10652e-07	14306	27.9845
Gut microbiota abundance (class Actinobacteria id.419)	rs72767435	C	T	-0.126352	0.0273626	2.56803e-06	14306	21.3231
Gut microbiota abundance (class Actinobacteria id.419)	rs7322849	C	T	0.0944467	0.0192976	6.20798e-07	14306	23.9534
Gut microbiota abundance (class Actinobacteria id.419)	rs80083040	G	T	0.155784	0.0348017	8.62105e-06	14306	20.0376
Gut microbiota abundance (class Actinobacteria id.419)	rs857444	T	C	0.0509553	0.011539	8.92237e-06	14306	19.5003
Gut microbiota abundance (class Actinobacteria id.419)	rs961091	A	G	0.0501255	0.011255	8.67601e-06	14306	19.8347
Gut microbiota abundance (genus Bifidobacterium id.436)	rs12022129	G	A	-0.0619356	0.0138937	7.9965e-06	14306	19.8722
Gut microbiota abundance (genus Bifidobacterium id.436)	rs182549	C	T	-0.119703	0.0127294	1.2782e-20	14306	88.4289
Gut microbiota abundance (genus Bifidobacterium id.436)	rs2491158	G	A	-0.0712624	0.015983	8.04711e-06	14306	19.8794
Gut microbiota abundance (genus Bifidobacterium id.436)	rs2686790	T	C	-0.070741	0.0157926	7.49894e-06	14306	20.0648
Gut microbiota abundance (genus Bifidobacterium id.436)	rs4957061	C	T	0.0534239	0.0117431	5.77936e-06	14306	20.6969
Gut microbiota abundance (genus Bifidobacterium id.436)	rs540489	G	T	-0.0637641	0.0138746	5.19457e-06	14306	21.1209
Gut microbiota abundance (genus Bifidobacterium id.436)	rs55888705	G	A	0.0546319	0.0121139	6.67022e-06	14306	20.3388
Gut microbiota abundance (genus Bifidobacterium id.436)	rs5746486	C	T	-0.0536216	0.0120801	8.99953e-06	14306	19.7033
Gut microbiota abundance (genus Bifidobacterium id.436)	rs62181700	A	G	-0.0624643	0.0131205	2.17245e-06	14306	22.6654
Gut microbiota abundance (genus Bifidobacterium id.436)	rs7322849	C	T	0.112428	0.0201813	1.08368e-08	14306	31.0349
Gut microbiota abundance (genus Bifidobacterium id.436)	rs75344046	T	C	0.232354	0.0505979	4.86351e-06	14306	21.088
Gut microbiota abundance (genus Bifidobacterium id.436)	rs857444	T	C	0.0558234	0.0121219	3.571e-06	14306	21.2076
Gut microbiota abundance (phylum Actinobacteria id.400)	rs11766971	T	C	-0.0476376	0.010646	9.39918e-06	14306	20.0229
Gut microbiota abundance (phylum Actinobacteria id.400)	rs12528285	T	C	0.0809469	0.0180784	5.68787e-06	14306	20.0484
Gut microbiota abundance (phylum Actinobacteria id.400)	rs13192624	C	T	-0.0522862	0.0117742	9.32567e-06	14306	19.7202
Gut microbiota abundance (phylum Actinobacteria id.400)	rs1397793	G	A	0.0521387	0.0111587	3.73766e-06	14306	21.832
Gut microbiota abundance (phylum Actinobacteria id.400)	rs4429415	T	C	0.0581908	0.0111343	2.05145e-07	14306	27.3138
Gut microbiota abundance (phylum Actinobacteria id.400)	rs55888705	G	A	0.0534221	0.0109975	1.31241e-06	14306	23.5968
Gut microbiota abundance (phylum Actinobacteria id.400)	rs6496870	T	C	-0.0510777	0.0113809	4.61743e-06	14306	20.1423
Gut microbiota abundance (phylum Actinobacteria id.400)	rs6743026	C	T	0.0589446	0.0134622	9.88325e-06	14306	19.1715
Gut microbiota abundance (phylum Actinobacteria id.400)	rs74037001	A	G	-0.0819391	0.0165334	6.71243e-07	14306	24.5617
Gut microbiota abundance (phylum Actinobacteria id.400)	rs75211493	A	G	0.0840786	0.0184739	9.27193e-06	14306	20.7135
Gut microbiota abundance (phylum Actinobacteria id.400)	rs7570971	C	A	0.086653	0.0113623	1.41351e-14	14306	58.1614
Gut microbiota abundance (phylum Actinobacteria id.400)	rs80124826	C	T	-0.124191	0.0278566	8.75427e-06	14306	19.8758
Gut microbiota abundance (phylum Actinobacteria id.400)	rs857444	T	C	0.0507315	0.0109885	3.80347e-06	14306	21.3147
Gut microbiota abundance (phylum Actinobacteria id.400)	rs9833771	T	C	-0.0490077	0.0106564	4.07437e-06	14306	21.1499
Gut microbiota abundance (genus Paraprevotella id.962)	rs10842464	T	C	0.0758215	0.0172568	6.59721e-06	14306	19.3048
Gut microbiota abundance (genus Paraprevotella id.962)	rs140997932	C	T	-0.162376	0.0354178	2.1112e-06	14306	21.0184
Gut microbiota abundance (genus Paraprevotella id.962)	rs145020347	G	A	-0.12465	0.0262323	4.03005e-06	14306	22.5794
Gut microbiota abundance (genus Paraprevotella id.962)	rs17109926	G	A	-0.0988335	0.0216172	6.75274e-06	14306	20.903
Gut microbiota abundance (genus Paraprevotella id.962)	rs17785622	G	A	0.248065	0.0524304	1.92659e-06	14306	22.3854
Gut microbiota abundance (genus Paraprevotella id.962)	rs2081023	G	A	-0.122561	0.0236507	2.63797e-07	14306	26.8545
Gut microbiota abundance (genus Paraprevotella id.962)	rs3008582	C	T	0.10572	0.0227246	4.35993e-06	14306	21.6432
Gut microbiota abundance (genus Paraprevotella id.962)	rs3801748	A	G	0.0779721	0.0171691	5.20176e-06	14306	20.6245
Gut microbiota abundance (genus Paraprevotella id.962)	rs4756632	T	G	-0.138905	0.0289897	3.81751e-06	14306	22.9588
Gut microbiota abundance (genus Paraprevotella id.962)	rs4767113	T	C	0.0882466	0.018382	2.14358e-06	14306	23.0468
Gut microbiota abundance (genus Paraprevotella id.962)	rs7240324	G	T	-0.10229	0.0226948	5.95895e-06	14306	20.3149
Gut microbiota abundance (genus Paraprevotella id.962)	rs9602779	C	A	-0.106692	0.0220264	6.9274e-07	14306	23.4626
Gut microbiota abundance (genus Paraprevotella id.962)	rs9900242	G	A	-0.0852967	0.0175212	1.14067e-06	14306	23.6994
Gut microbiota abundance (family Bacteroidales S24 7group id.11173)	rs10872669	A	G	0.123071	0.0275665	9.49008e-06	14306	19.9319
Gut microbiota abundance (family Bacteroidales S24 7group id.11173)	rs12748533	T	G	-0.0821108	0.0172701	2.59018e-06	14306	22.6053
Gut microbiota abundance (family Bacteroidales S24 7group id.11173)	rs17043785	C	T	-0.176187	0.0347133	5.11835e-07	14306	25.7606
Gut microbiota abundance (family Bacteroidales S24 7group id.11173)	rs1850003	G	A	0.084048	0.0177806	2.4053e-06	14306	22.3441
Gut microbiota abundance (family Bacteroidales S24 7group id.11173)	rs61508842	C	T	0.122574	0.0272389	7.82781e-06	14306	20.2497
Gut microbiota abundance (family Bacteroidales S24 7group id.11173)	rs738193	C	T	0.0847328	0.0165856	3.82164e-07	14306	26.1
Gut microbiota abundance (family Bacteroidales S24 7group id.11173)	rs78609301	G	A	-0.0867065	0.0195709	7.093e-06	14306	19.6283
Gut microbiota abundance (family Bacteroidales S24 7group id.11173)	rs941000	C	T	-0.0850266	0.0163382	3.15559e-07	14306	27.0833
Gut microbiota abundance (genus Ruminococcaceae UCG005 id.11363)	rs10873449	T	C	-0.0654843	0.0143973	4.11169e-06	14306	20.6877
Gut microbiota abundance (genus Ruminococcaceae UCG005 id.11363)	rs10937802	G	A	-0.0755811	0.0168226	8.17354e-06	14306	20.1855
Gut microbiota abundance (genus Ruminococcaceae UCG005 id.11363)	rs10950694	T	C	-0.0577628	0.011412	4.29804e-07	14306	25.6196
Gut microbiota abundance (genus Ruminococcaceae UCG005 id.11363)	rs114279581	G	A	-0.146604	0.0316034	3.21855e-06	14306	21.5191
Gut microbiota abundance (genus Ruminococcaceae UCG005 id.11363)	rs12288512	G	A	0.066635	0.0144356	3.10277e-06	14306	21.3076
Gut microbiota abundance (genus Ruminococcaceae UCG005 id.11363)	rs12458218	C	T	0.0677322	0.0144525	2.41024e-06	14306	21.9636
Gut microbiota abundance (genus Ruminococcaceae UCG005 id.11363)	rs2893871	A	G	-0.073644	0.015548	3.53843e-06	14306	22.435
Gut microbiota abundance (genus Ruminococcaceae UCG005 id.11363)	rs34781347	A	G	0.188685	0.0386484	6.04728e-07	14306	23.8348
Gut microbiota abundance (genus Ruminococcaceae UCG005 id.11363)	rs55793120	C	T	0.121548	0.0279546	7.37038e-06	14306	18.9055
Gut microbiota abundance (genus Ruminococcaceae UCG005 id.11363)	rs72776570	A	C	0.087067	0.0197179	5.3571e-06	14306	19.4978
Gut microbiota abundance (genus Ruminococcaceae UCG005 id.11363)	rs7449320	A	C	0.0599163	0.0130836	4.80773e-06	14306	20.9718
Gut microbiota abundance (genus Ruminococcaceae UCG005 id.11363)	rs7555878	A	G	-0.0586677	0.0125277	2.81022e-06	14306	21.9308
Gut microbiota abundance (genus Ruminococcaceae UCG005 id.11363)	rs7586445	A	G	0.0782349	0.0176458	8.81455e-06	14306	19.6571
Gut microbiota abundance (genus Ruminococcaceae UCG005 id.11363)	rs898577	T	C	0.123012	0.0286671	7.46311e-06	14306	18.4131
Gut microbiota abundance (family Clostridiaceae1 id.1869)	rs10875374	C	T	0.0536759	0.0119436	8.09823e-06	14306	20.1971
Gut microbiota abundance (family Clostridiaceae1 id.1869)	rs12186080	A	G	0.0748236	0.016246	5.33962e-06	14306	21.2121
Gut microbiota abundance (family Clostridiaceae1 id.1869)	rs12341505	A	G	0.0814503	0.0179338	4.54485e-06	14306	20.6272
Gut microbiota abundance (family Clostridiaceae1 id.1869)	rs2795528	A	G	-0.180969	0.0390911	3.80627e-06	14306	21.4315
Gut microbiota abundance (family Clostridiaceae1 id.1869)	rs2817172	T	C	0.0563367	0.012392	5.27024e-06	14306	20.6681
Gut microbiota abundance (family Clostridiaceae1 id.1869)	rs4723021	C	T	-0.106376	0.0241944	7.42147e-06	14306	19.3311
Gut microbiota abundance (family Clostridiaceae1 id.1869)	rs550843	C	T	-0.0734787	0.0168383	7.0912e-06	14306	19.0426
Gut microbiota abundance (family Clostridiaceae1 id.1869)	rs56188186	G	A	0.0967773	0.0217471	8.24442e-06	14306	19.8036
Gut microbiota abundance (family Clostridiaceae1 id.1869)	rs62397761	G	A	0.0615805	0.0136198	9.07716e-06	14306	20.443
Gut microbiota abundance (family Clostridiaceae1 id.1869)	rs881532	A	G	0.0533035	0.0119011	7.8966e-06	14306	20.0603
Gut microbiota abundance (genus Holdemania id.2157)	rs10885477	C	T	-0.135137	0.0301894	8.59825e-06	14306	20.0373
Gut microbiota abundance (genus Holdemania id.2157)	rs11080063	A	G	-0.0665238	0.0149837	6.66884e-06	14306	19.7113
Gut microbiota abundance (genus Holdemania id.2157)	rs111745969	G	A	0.120677	0.0265781	3.70775e-06	14306	20.6158
Gut microbiota abundance (genus Holdemania id.2157)	rs113593397	G	A	-0.128935	0.0282526	9.35729e-06	14306	20.8269
Gut microbiota abundance (genus Holdemania id.2157)	rs116500994	T	G	-0.13755	0.0293386	2.34477e-06	14306	21.9807
Gut microbiota abundance (genus Holdemania id.2157)	rs12701617	G	A	-0.0660617	0.0149427	9.51853e-06	14306	19.5453
Gut microbiota abundance (genus Holdemania id.2157)	rs1867876	C	T	0.0842919	0.0162192	2.7388e-07	14306	27.0093
Gut microbiota abundance (genus Holdemania id.2157)	rs4146507	T	C	0.079488	0.0177002	7.2297e-06	14306	20.1673
Gut microbiota abundance (genus Holdemania id.2157)	rs73139538	A	G	-0.148594	0.0327469	7.77177e-06	14306	20.5903
Gut microbiota abundance (genus Holdemania id.2157)	rs77293403	G	A	0.164556	0.0341775	1.77468e-06	14306	23.1818
Gut microbiota abundance (genus Holdemania id.2157)	rs80149660	T	C	-0.232987	0.0519183	6.04213e-06	14306	20.1383
Gut microbiota abundance (genus Holdemania id.2157)	rs9500080	T	C	0.0926764	0.0178886	4.08517e-07	14306	26.8402
Gut microbiota abundance (genus Holdemania id.2157)	rs9529719	T	C	-0.074038	0.0160494	5.96664e-06	14306	21.281
Gut microbiota abundance (genus Holdemania id.2157)	rs967319	C	T	0.0788638	0.0176744	8.38147e-06	14306	19.9098
Gut microbiota abundance (genus Collinsella id.815)	rs10890671	T	C	0.0537401	0.0118848	6.52139e-06	14306	20.4462
Gut microbiota abundance (genus Collinsella id.815)	rs11597285	T	G	-0.0537947	0.0120548	9.37605e-06	14306	19.914
Gut microbiota abundance (genus Collinsella id.815)	rs1496626	C	T	-0.0722307	0.01616	6.78172e-06	14306	19.9784
Gut microbiota abundance (genus Collinsella id.815)	rs149807560	A	C	-0.104264	0.0235841	7.09872e-06	14306	19.5448
Gut microbiota abundance (genus Collinsella id.815)	rs2103510	A	G	0.0786551	0.0168217	2.42477e-06	14306	21.8632
Gut microbiota abundance (genus Collinsella id.815)	rs62448871	A	C	-0.0540309	0.0120324	6.7825e-06	14306	20.1641
Gut microbiota abundance (genus Collinsella id.815)	rs73052258	A	G	0.0930178	0.0202658	1.71581e-06	14306	21.0671
Gut microbiota abundance (genus Collinsella id.815)	rs75672793	G	A	-0.108908	0.0240522	6.1355e-06	14306	20.5026
Gut microbiota abundance (genus Collinsella id.815)	rs9541268	A	C	0.09597	0.0197312	8.79427e-07	14306	23.6572
Gut microbiota abundance (genus Tyzzerella3 id.11335)	rs10898797	T	C	0.12238	0.0274683	8.85442e-06	14306	19.8499
Gut microbiota abundance (genus Tyzzerella3 id.11335)	rs112102233	G	A	-0.216348	0.0477575	6.17675e-06	14306	20.5221
Gut microbiota abundance (genus Tyzzerella3 id.11335)	rs1232220	G	T	0.143869	0.031828	7.90788e-06	14306	20.4322
Gut microbiota abundance (genus Tyzzerella3 id.11335)	rs17706273	C	T	-0.140368	0.0274708	5.87814e-07	14306	26.1092
Gut microbiota abundance (genus Tyzzerella3 id.11335)	rs191093	A	G	0.159008	0.0353306	6.76394e-06	14306	20.2552
Gut microbiota abundance (genus Tyzzerella3 id.11335)	rs4904512	C	T	-0.117151	0.0250306	3.09272e-06	14306	21.9053
Gut microbiota abundance (genus Tyzzerella3 id.11335)	rs55799124	G	A	-0.11435	0.0238604	1.33549e-06	14306	22.9677
Gut microbiota abundance (genus Tyzzerella3 id.11335)	rs67476743	G	T	0.132164	0.022208	3.7405e-09	14306	35.4166
Gut microbiota abundance (genus Tyzzerella3 id.11335)	rs7019909	C	T	0.144156	0.0301626	1.76121e-06	14306	22.8417
Gut microbiota abundance (genus Tyzzerella3 id.11335)	rs7333521	C	T	-0.207191	0.0453121	4.87607e-06	14306	20.908
Gut microbiota abundance (genus Tyzzerella3 id.11335)	rs75091807	T	G	-0.184966	0.0383029	1.70675e-06	14306	23.3196
Gut microbiota abundance (genus Tyzzerella3 id.11335)	rs7561370	T	C	-0.131341	0.0286292	1.51604e-06	14306	21.0466
Gut microbiota abundance (genus Parasutterella id.2892)	rs10899911	G	A	-0.0717102	0.0148151	1.15271e-06	14306	23.4289
Gut microbiota abundance (genus Parasutterella id.2892)	rs11715853	A	G	-0.0662952	0.0146114	6.22917e-06	14306	20.5864
Gut microbiota abundance (genus Parasutterella id.2892)	rs2090816	A	C	-0.0840967	0.0177315	2.89714e-06	14306	22.494
Gut microbiota abundance (genus Parasutterella id.2892)	rs35055552	C	T	0.109554	0.0235433	3.3485e-06	14306	21.6532
Gut microbiota abundance (genus Parasutterella id.2892)	rs55877868	C	A	-0.104458	0.0228089	2.87071e-06	14306	20.9737
Gut microbiota abundance (genus Parasutterella id.2892)	rs62273907	G	A	0.229468	0.0502262	5.88383e-06	14306	20.8729
Gut microbiota abundance (genus Parasutterella id.2892)	rs6809952	A	G	-0.0684957	0.0150892	8.13355e-06	14306	20.606
Gut microbiota abundance (genus Parasutterella id.2892)	rs6828768	T	C	0.0636852	0.0132645	1.78328e-06	14306	23.0513
Gut microbiota abundance (genus Parasutterella id.2892)	rs7303158	T	C	0.0646859	0.0134256	1.32776e-06	14306	23.2141
Gut microbiota abundance (genus Parasutterella id.2892)	rs7311004	T	C	0.0617522	0.0136438	5.92052e-06	14306	20.4849
Gut microbiota abundance (genus Parasutterella id.2892)	rs7572229	G	A	-0.066273	0.0132736	6.31699e-07	14306	24.9285
Gut microbiota abundance (genus Parasutterella id.2892)	rs78383039	C	T	-0.146315	0.0297119	1.57438e-06	14306	24.2503
Gut microbiota abundance (genus Parasutterella id.2892)	rs8039785	T	G	-0.0618345	0.0133	3.62093e-06	14306	21.6152
Gut microbiota abundance (genus Parasutterella id.2892)	rs823424	A	G	-0.0713448	0.0156958	4.95291e-06	14306	20.6613
Gut microbiota abundance (genus Ruminococcus torques group id.14377)	rs10904297	G	A	-0.167804	0.0389812	2.68714e-06	14306	18.5308
Gut microbiota abundance (genus Ruminococcus torques group id.14377)	rs10967781	A	C	0.0507994	0.0113322	8.36874e-06	14306	20.095
Gut microbiota abundance (genus Ruminococcus torques group id.14377)	rs12434631	G	A	0.074697	0.0153401	2.77249e-06	14306	23.711
Gut microbiota abundance (genus Ruminococcus torques group id.14377)	rs1475330	T	C	-0.0523492	0.01182	8.1343e-06	14306	19.6149
Gut microbiota abundance (genus Ruminococcus torques group id.14377)	rs35866622	C	T	-0.0612024	0.0109421	2.21335e-08	14306	31.285
Gut microbiota abundance (genus Ruminococcus torques group id.14377)	rs4073731	C	T	0.0651948	0.0142221	4.05247e-06	14306	21.0135
Gut microbiota abundance (genus Ruminococcus torques group id.14377)	rs77034621	G	T	-0.151553	0.0335878	6.06876e-06	14306	20.3594
Gut microbiota abundance (genus Ruminococcaceae UCG002 id.11360)	rs10916131	T	C	-0.069333	0.0146753	2.87495e-06	14306	22.3206
Gut microbiota abundance (genus Ruminococcaceae UCG002 id.11360)	rs10927423	A	C	-0.0713617	0.0147712	8.49513e-07	14306	23.3399
Gut microbiota abundance (genus Ruminococcaceae UCG002 id.11360)	rs10964441	A	G	-0.14906	0.034486	7.45109e-06	14306	18.6826
Gut microbiota abundance (genus Ruminococcaceae UCG002 id.11360)	rs113147300	G	A	-0.075842	0.0164562	7.69148e-06	14306	21.2403
Gut microbiota abundance (genus Ruminococcaceae UCG002 id.11360)	rs11607472	G	A	-0.0780229	0.0176325	7.18671e-06	14306	19.5802
Gut microbiota abundance (genus Ruminococcaceae UCG002 id.11360)	rs116974815	A	C	-0.189731	0.0396566	2.02516e-06	14306	22.89
Gut microbiota abundance (genus Ruminococcaceae UCG002 id.11360)	rs11750293	T	G	-0.0578304	0.0120512	1.76137e-06	14306	23.0278
Gut microbiota abundance (genus Ruminococcaceae UCG002 id.11360)	rs12463378	G	A	-0.0522061	0.0112086	2.95522e-06	14306	21.694
Gut microbiota abundance (genus Ruminococcaceae UCG002 id.11360)	rs15256	T	C	0.0732376	0.016834	9.45649e-06	14306	18.9275
Gut microbiota abundance (genus Ruminococcaceae UCG002 id.11360)	rs55793120	C	T	0.137396	0.027414	4.80673e-07	14306	25.1191
Gut microbiota abundance (genus Ruminococcaceae UCG002 id.11360)	rs57079348	G	T	-0.0765729	0.0172819	7.21822e-06	14306	19.6321
Gut microbiota abundance (genus Ruminococcaceae UCG002 id.11360)	rs6542556	A	G	-0.050974	0.011406	7.86122e-06	14306	19.9724
Gut microbiota abundance (genus Ruminococcaceae UCG002 id.11360)	rs6793778	C	T	0.0558706	0.0125258	9.81296e-06	14306	19.8955
Gut microbiota abundance (genus Ruminococcaceae UCG002 id.11360)	rs7120052	C	A	0.0624796	0.0135523	1.96897e-06	14306	21.2545
Gut microbiota abundance (genus Ruminococcaceae UCG002 id.11360)	rs7155595	A	C	0.0569929	0.0116986	1.14932e-06	14306	23.7342
Gut microbiota abundance (genus Ruminococcaceae UCG002 id.11360)	rs7249614	A	G	0.0492778	0.0110807	9.07382e-06	14306	19.7774
Gut microbiota abundance (genus Ruminococcaceae UCG002 id.11360)	rs76847269	G	A	0.163508	0.0356151	5.1719e-06	14306	21.077
Gut microbiota abundance (genus Ruminococcaceae UCG002 id.11360)	rs77564310	C	A	-0.0713093	0.0140855	3.28617e-07	14306	25.63
Gut microbiota abundance (genus Ruminococcaceae UCG002 id.11360)	rs79016051	T	C	-0.0887747	0.0189424	2.33744e-06	14306	21.9638
Gut microbiota abundance (genus Ruminococcaceae UCG002 id.11360)	rs882348	G	A	-0.0799946	0.0178618	5.44854e-06	14306	20.0572
Gut microbiota abundance (genus Faecalibacterium id.2057)	rs10927394	T	G	-0.232262	0.0512364	7.01892e-06	14306	20.5494
Gut microbiota abundance (genus Faecalibacterium id.2057)	rs114946999	T	C	-0.0861565	0.01896	5.69574e-06	14306	20.649
Gut microbiota abundance (genus Faecalibacterium id.2057)	rs11776390	C	T	-0.078354	0.017183	6.39676e-06	14306	20.7933
Gut microbiota abundance (genus Faecalibacterium id.2057)	rs1271565	T	C	-0.0576251	0.0119649	1.3017e-06	14306	23.1956
Gut microbiota abundance (genus Faecalibacterium id.2057)	rs12753492	C	A	0.0641305	0.0149933	8.80278e-06	14306	18.2951
Gut microbiota abundance (genus Faecalibacterium id.2057)	rs2835874	C	T	-0.0866356	0.0196496	7.54397e-06	14306	19.4395
Gut microbiota abundance (genus Faecalibacterium id.2057)	rs6910935	A	G	-0.134864	0.0277032	1.37848e-06	14306	23.6991
Gut microbiota abundance (genus Faecalibacterium id.2057)	rs75499067	T	C	0.227585	0.0465522	1.76449e-06	14306	23.9005
Gut microbiota abundance (genus Faecalibacterium id.2057)	rs79656633	C	T	0.145631	0.0323019	8.13561e-06	14306	20.326
Gut microbiota abundance (genus Faecalibacterium id.2057)	rs9536330	C	T	-0.048317	0.010797	5.33261e-06	14306	20.026
Gut microbiota abundance (genus Ruminococcus gauvreauii group id.11342)	rs10931481	G	A	-0.0610096	0.0130484	3.38213e-06	14306	21.8616
Gut microbiota abundance (genus Ruminococcus gauvreauii group id.11342)	rs12079579	G	A	0.0955324	0.0213436	5.03721e-06	14306	20.0339
Gut microbiota abundance (genus Ruminococcus gauvreauii group id.11342)	rs12539819	T	C	0.110654	0.0240684	4.49376e-06	14306	21.1368
Gut microbiota abundance (genus Ruminococcus gauvreauii group id.11342)	rs1391597	T	C	0.0590284	0.0124874	1.85964e-06	14306	22.3449
Gut microbiota abundance (genus Ruminococcus gauvreauii group id.11342)	rs2047242	G	A	-0.067603	0.0133738	2.46371e-07	14306	25.5518
Gut microbiota abundance (genus Ruminococcus gauvreauii group id.11342)	rs2166943	A	C	-0.0566974	0.0123497	5.27716e-06	14306	21.0772
Gut microbiota abundance (genus Ruminococcus gauvreauii group id.11342)	rs289410	G	A	0.0654926	0.0139101	2.27463e-06	14306	22.1679
Gut microbiota abundance (genus Ruminococcus gauvreauii group id.11342)	rs431418	A	G	0.094737	0.0210157	5.53669e-06	14306	20.3213
Gut microbiota abundance (genus Ruminococcus gauvreauii group id.11342)	rs71386687	G	T	0.121037	0.02386	2.90764e-07	14306	25.7333
Gut microbiota abundance (genus Ruminococcus gauvreauii group id.11342)	rs73802842	A	C	0.0736808	0.0169665	7.48032e-06	14306	18.8592
Gut microbiota abundance (genus Ruminococcus gauvreauii group id.11342)	rs9870933	A	G	-0.0621643	0.0126072	8.49122e-07	14306	24.3134
Gut microbiota abundance (genus Lachnospiraceae NK4A136 group id.11319)	rs10952110	T	G	0.0487709	0.0109614	9.08113e-06	14306	19.7965
Gut microbiota abundance (genus Lachnospiraceae NK4A136 group id.11319)	rs11263806	G	A	-0.0524615	0.0116758	5.06512e-06	14306	20.1887
Gut microbiota abundance (genus Lachnospiraceae NK4A136 group id.11319)	rs12611395	A	G	0.0902532	0.0199652	5.83042e-06	14306	20.4352
Gut microbiota abundance (genus Lachnospiraceae NK4A136 group id.11319)	rs160061	A	G	-0.0513831	0.0108094	2.12197e-06	14306	22.5963
Gut microbiota abundance (genus Lachnospiraceae NK4A136 group id.11319)	rs28540839	C	A	0.0508285	0.0110591	9.34329e-06	14306	21.1239
Gut microbiota abundance (genus Lachnospiraceae NK4A136 group id.11319)	rs2880566	C	T	0.0599578	0.0134693	5.61423e-06	14306	19.8153
Gut microbiota abundance (genus Lachnospiraceae NK4A136 group id.11319)	rs4955932	C	T	-0.0492283	0.0109388	7.05424e-06	14306	20.253
Gut microbiota abundance (genus Lachnospiraceae NK4A136 group id.11319)	rs59805249	C	T	0.0936162	0.0207982	9.45388e-06	14306	20.2605
Gut microbiota abundance (genus Lachnospiraceae NK4A136 group id.11319)	rs68104925	C	T	-0.0549104	0.0115385	2.36777e-06	14306	22.647
Gut microbiota abundance (genus Lachnospiraceae NK4A136 group id.11319)	rs7073658	T	G	0.0499621	0.0109693	5.26914e-06	14306	20.7455
Gut microbiota abundance (genus Lachnospiraceae NK4A136 group id.11319)	rs73044693	G	A	-0.10758	0.0229884	3.57256e-06	14306	21.9001
Gut microbiota abundance (genus Lachnospiraceae NK4A136 group id.11319)	rs7616165	T	G	-0.230542	0.0483465	2.77389e-06	14306	22.7389
Gut microbiota abundance (genus Lachnospiraceae NK4A136 group id.11319)	rs76193507	G	A	-0.22973	0.0499776	2.93089e-06	14306	21.1293
Gut microbiota abundance (genus Lachnospiraceae NK4A136 group id.11319)	rs7832116	G	A	-0.0714756	0.0151703	3.57084e-06	14306	22.1987
Gut microbiota abundance (genus Lachnospiraceae NK4A136 group id.11319)	rs954878	G	A	-0.0520656	0.0109082	1.78201e-06	14306	22.7822
Gut microbiota abundance (genus Ruminococcaceae UCG004 id.11362)	rs10976229	G	T	0.095976	0.0214554	7.04482e-06	14306	20.0102
Gut microbiota abundance (genus Ruminococcaceae UCG004 id.11362)	rs11961899	A	G	-0.0707825	0.0161381	9.18015e-06	14306	19.2374
Gut microbiota abundance (genus Ruminococcaceae UCG004 id.11362)	rs12125734	T	G	0.133972	0.0257416	2.09426e-07	14306	27.0868
Gut microbiota abundance (genus Ruminococcaceae UCG004 id.11362)	rs2248146	C	T	0.0689452	0.0153649	8.19993e-06	14306	20.1349
Gut microbiota abundance (genus Ruminococcaceae UCG004 id.11362)	rs3800154	C	A	-0.0797959	0.0177639	6.11575e-06	14306	20.1783
Gut microbiota abundance (genus Ruminococcaceae UCG004 id.11362)	rs511258	A	G	-0.0757474	0.0162475	4.52054e-06	14306	21.7351
Gut microbiota abundance (genus Ruminococcaceae UCG004 id.11362)	rs550351	C	A	0.078587	0.018003	9.43127e-06	14306	19.0551
Gut microbiota abundance (genus Ruminococcaceae UCG004 id.11362)	rs6769553	G	A	0.0849743	0.0157451	7.91061e-08	14306	29.1262
Gut microbiota abundance (genus Ruminococcaceae UCG004 id.11362)	rs7569771	G	A	-0.075914	0.0170308	8.1197e-06	14306	19.8689
Gut microbiota abundance (genus Ruminococcaceae UCG004 id.11362)	rs872501	A	G	0.116125	0.025946	5.80805e-06	14306	20.0314
Gut microbiota abundance (genus Ruminococcaceae UCG004 id.11362)	rs9818949	G	T	-0.0859927	0.0188671	5.38828e-06	14306	20.7737
Gut microbiota abundance (order Enterobacteriales id.3468)	rs11026530	C	T	0.0822408	0.0186379	9.42692e-06	14306	19.4707
Gut microbiota abundance (order Enterobacteriales id.3468)	rs2374342	A	C	0.0582927	0.0126195	4.51617e-06	14306	21.3375
Gut microbiota abundance (order Enterobacteriales id.3468)	rs35673018	A	G	0.0899642	0.0202934	7.63115e-06	14306	19.653
Gut microbiota abundance (order Enterobacteriales id.3468)	rs504442	G	T	0.084159	0.0189479	5.17095e-06	14306	19.7278
Gut microbiota abundance (order Enterobacteriales id.3468)	rs62210023	G	A	0.0606754	0.0130125	3.13163e-06	14306	21.7422
Gut microbiota abundance (order Enterobacteriales id.3468)	rs78143293	G	A	-0.0848521	0.0170415	1.19564e-06	14306	24.7919
Gut microbiota abundance (order Enterobacteriales id.3468)	rs79757635	A	C	0.0758597	0.0171286	9.31859e-06	14306	19.6146
Gut microbiota abundance (family Enterobacteriaceae id.3469)	rs11026530	C	T	0.0822408	0.0186379	9.42692e-06	14306	19.4707
Gut microbiota abundance (family Enterobacteriaceae id.3469)	rs2374342	A	C	0.0582927	0.0126195	4.51617e-06	14306	21.3375
Gut microbiota abundance (family Enterobacteriaceae id.3469)	rs35673018	A	G	0.0899642	0.0202934	7.63115e-06	14306	19.653
Gut microbiota abundance (family Enterobacteriaceae id.3469)	rs504442	G	T	0.084159	0.0189479	5.17095e-06	14306	19.7278
Gut microbiota abundance (family Enterobacteriaceae id.3469)	rs62210023	G	A	0.0606754	0.0130125	3.13163e-06	14306	21.7422
Gut microbiota abundance (family Enterobacteriaceae id.3469)	rs78143293	G	A	-0.0848521	0.0170415	1.19564e-06	14306	24.7919
Gut microbiota abundance (family Enterobacteriaceae id.3469)	rs79757635	A	C	0.0758597	0.0171286	9.31859e-06	14306	19.6146
Gut microbiota abundance (genus Eisenbergiella id.11304)	rs11027642	T	C	0.129006	0.0284844	4.9187e-06	14306	20.5119
Gut microbiota abundance (genus Eisenbergiella id.11304)	rs11079158	C	T	0.100627	0.022546	7.34852e-06	14306	19.92
Gut microbiota abundance (genus Eisenbergiella id.11304)	rs11938607	T	C	-0.0978125	0.0216636	8.21826e-06	14306	20.3858
Gut microbiota abundance (genus Eisenbergiella id.11304)	rs12257723	C	A	-0.0952742	0.0211569	8.85116e-06	14306	20.279
Gut microbiota abundance (genus Eisenbergiella id.11304)	rs12710729	A	C	0.0893384	0.0199069	9.84419e-06	14306	20.1404
Gut microbiota abundance (genus Eisenbergiella id.11304)	rs13258851	G	A	0.137001	0.0302124	7.7464e-06	14306	20.5626
Gut microbiota abundance (genus Eisenbergiella id.11304)	rs1508033	C	A	0.091546	0.0195787	3.22887e-06	14306	21.8631
Gut microbiota abundance (genus Eisenbergiella id.11304)	rs1553971	G	T	0.120965	0.0263054	5.26842e-06	14306	21.1461
Gut microbiota abundance (genus Eisenbergiella id.11304)	rs2683098	C	T	-0.107319	0.022515	2.23748e-06	14306	22.7201
Gut microbiota abundance (genus Eisenbergiella id.11304)	rs3812426	G	A	-0.106447	0.0224159	2.71688e-06	14306	22.5504
Gut microbiota abundance (genus Eisenbergiella id.11304)	rs4462860	A	G	0.0939071	0.0201104	4.16217e-06	14306	21.805
Gut microbiota abundance (genus Turicibacter id.2162)	rs11054680	C	T	-0.104751	0.0226997	2.30978e-06	14306	21.2949
Gut microbiota abundance (genus Turicibacter id.2162)	rs11666533	T	C	-0.111689	0.0248436	7.37106e-06	14306	20.2112
Gut microbiota abundance (genus Turicibacter id.2162)	rs149744580	G	A	0.169883	0.0315478	7.00971e-08	14306	28.9976
Gut microbiota abundance (genus Turicibacter id.2162)	rs2834977	C	T	-0.0959995	0.0208261	3.95585e-06	14306	21.2482
Gut microbiota abundance (genus Turicibacter id.2162)	rs2952020	G	A	0.0759019	0.0165764	5.63313e-06	14306	20.9664
Gut microbiota abundance (genus Turicibacter id.2162)	rs3734633	A	G	-0.120957	0.02683	5.31912e-06	14306	20.3245
Gut microbiota abundance (genus Turicibacter id.2162)	rs4869133	A	G	0.131186	0.027197	2.5537e-06	14306	23.2666
Gut microbiota abundance (genus Turicibacter id.2162)	rs55756211	C	T	-0.115115	0.0240708	2.8053e-06	14306	22.8709
Gut microbiota abundance (genus Turicibacter id.2162)	rs7199484	A	G	-0.0731428	0.0160172	5.7666e-06	14306	20.8531
Gut microbiota abundance (genus Bilophila id.3170)	rs11069458	T	C	0.0680947	0.015503	7.71543e-06	14306	19.2928
Gut microbiota abundance (genus Bilophila id.3170)	rs1241171	A	G	-0.0692654	0.0150148	4.24033e-06	14306	21.2811
Gut microbiota abundance (genus Bilophila id.3170)	rs1571225	C	T	-0.0826826	0.0170621	1.1229e-06	14306	23.4835
Gut microbiota abundance (genus Bilophila id.3170)	rs1969927	G	A	-0.0564589	0.0126935	9.07215e-06	14306	19.7835
Gut microbiota abundance (genus Bilophila id.3170)	rs2728491	G	T	0.0627416	0.0139456	6.33257e-06	14306	20.2412
Gut microbiota abundance (genus Bilophila id.3170)	rs3827020	T	C	0.0766479	0.0160642	1.78875e-06	14306	22.7658
Gut microbiota abundance (genus Bilophila id.3170)	rs4798126	A	G	0.073288	0.016799	7.14661e-06	14306	19.0326
Gut microbiota abundance (genus Bilophila id.3170)	rs542415	C	T	-0.0613623	0.0133436	4.70945e-06	14306	21.1474
Gut microbiota abundance (genus Bilophila id.3170)	rs60178956	A	G	-0.0624818	0.0141485	8.0562e-06	14306	19.5023
Gut microbiota abundance (genus Bilophila id.3170)	rs6793291	C	A	-0.112729	0.0241633	3.11322e-06	14306	21.765
Gut microbiota abundance (genus Bilophila id.3170)	rs72676854	C	T	0.123209	0.026882	5.62264e-06	14306	21.0069
Gut microbiota abundance (genus Bilophila id.3170)	rs7802841	C	A	-0.0670097	0.0137701	1.76954e-06	14306	23.6811
Gut microbiota abundance (genus Bilophila id.3170)	rs9899990	G	A	-0.102702	0.0233878	9.06692e-06	14306	19.2832
Gut microbiota abundance (genus Alistipes id.968)	rs1107244	A	G	0.0758558	0.0171182	3.59062e-06	14306	19.6364
Gut microbiota abundance (genus Alistipes id.968)	rs11769002	A	G	-0.0528793	0.0109389	1.44961e-06	14306	23.3681
Gut microbiota abundance (genus Alistipes id.968)	rs11958296	G	A	-0.0981222	0.0218272	9.29566e-06	14306	20.2087
Gut microbiota abundance (genus Alistipes id.968)	rs12990744	T	C	-0.0776618	0.0172986	8.20729e-06	14306	20.1555
Gut microbiota abundance (genus Alistipes id.968)	rs1689282	C	A	-0.0520061	0.0113942	5.27582e-06	14306	20.8325
Gut microbiota abundance (genus Alistipes id.968)	rs2290844	T	C	0.0813969	0.0191632	9.10144e-06	14306	18.0418
Gut microbiota abundance (genus Alistipes id.968)	rs2450745	C	A	-0.080524	0.0184702	7.11836e-06	14306	19.0067
Gut microbiota abundance (genus Alistipes id.968)	rs2875322	T	C	0.0580945	0.0131432	8.77708e-06	14306	19.5374
Gut microbiota abundance (genus Alistipes id.968)	rs34417064	G	A	-0.048202	0.0106868	7.00745e-06	14306	20.3439
Gut microbiota abundance (genus Alistipes id.968)	rs4810359	G	A	-0.0652428	0.0146155	7.4967e-06	14306	19.9268
Gut microbiota abundance (genus Alistipes id.968)	rs7129639	C	A	0.0524955	0.0109584	1.78423e-06	14306	22.9483
Gut microbiota abundance (genus Alistipes id.968)	rs8130320	G	A	-0.049002	0.010717	4.83615e-06	14306	20.9065
Gut microbiota abundance (class Coriobacteriia id.809)	rs11073596	T	G	-0.0510212	0.0114339	8.14442e-06	14306	19.9119
Gut microbiota abundance (class Coriobacteriia id.809)	rs11250875	C	T	0.06075	0.0130939	4.82848e-06	14306	21.5256
Gut microbiota abundance (class Coriobacteriia id.809)	rs11656361	C	A	0.0773006	0.017553	8.0201e-06	14306	19.3938
Gut microbiota abundance (class Coriobacteriia id.809)	rs12974142	A	G	0.0789796	0.0177205	8.51236e-06	14306	19.8645
Gut microbiota abundance (class Coriobacteriia id.809)	rs13307134	C	T	-0.0565686	0.0126265	7.79938e-06	14306	20.0717
Gut microbiota abundance (class Coriobacteriia id.809)	rs1397793	G	A	0.0498855	0.0112446	9.77372e-06	14306	19.6816
Gut microbiota abundance (class Coriobacteriia id.809)	rs1816223	A	G	0.0586265	0.0129006	4.84117e-06	14306	20.6523
Gut microbiota abundance (class Coriobacteriia id.809)	rs240104	C	T	-0.0603429	0.0126849	1.51604e-06	14306	22.6297
Gut microbiota abundance (class Coriobacteriia id.809)	rs2442778	G	A	0.116408	0.0258545	9.02693e-06	14306	20.2718
Gut microbiota abundance (class Coriobacteriia id.809)	rs3025411	G	A	0.0926543	0.0209468	8.26913e-06	14306	19.5657
Gut microbiota abundance (class Coriobacteriia id.809)	rs34739816	T	G	0.0965017	0.0207666	3.88356e-06	14306	21.5943
Gut microbiota abundance (class Coriobacteriia id.809)	rs67561917	G	A	-0.0714367	0.0154113	5.39126e-06	14306	21.4864
Gut microbiota abundance (class Coriobacteriia id.809)	rs719099	G	A	0.0778402	0.0155815	5.43313e-07	14306	24.9568
Gut microbiota abundance (class Coriobacteriia id.809)	rs8010111	G	A	0.103377	0.0229286	6.8962e-06	14306	20.3279
Gut microbiota abundance (order Coriobacteriales id.810)	rs11073596	T	G	-0.0510212	0.0114339	8.14442e-06	14306	19.9119
Gut microbiota abundance (order Coriobacteriales id.810)	rs11250875	C	T	0.06075	0.0130939	4.82848e-06	14306	21.5256
Gut microbiota abundance (order Coriobacteriales id.810)	rs11656361	C	A	0.0773006	0.017553	8.0201e-06	14306	19.3938
Gut microbiota abundance (order Coriobacteriales id.810)	rs12974142	A	G	0.0789796	0.0177205	8.51236e-06	14306	19.8645
Gut microbiota abundance (order Coriobacteriales id.810)	rs13307134	C	T	-0.0565686	0.0126265	7.79938e-06	14306	20.0717
Gut microbiota abundance (order Coriobacteriales id.810)	rs1397793	G	A	0.0498855	0.0112446	9.77372e-06	14306	19.6816
Gut microbiota abundance (order Coriobacteriales id.810)	rs1816223	A	G	0.0586265	0.0129006	4.84117e-06	14306	20.6523
Gut microbiota abundance (order Coriobacteriales id.810)	rs240104	C	T	-0.0603429	0.0126849	1.51604e-06	14306	22.6297
Gut microbiota abundance (order Coriobacteriales id.810)	rs2442778	G	A	0.116408	0.0258545	9.02693e-06	14306	20.2718
Gut microbiota abundance (order Coriobacteriales id.810)	rs3025411	G	A	0.0926543	0.0209468	8.26913e-06	14306	19.5657
Gut microbiota abundance (order Coriobacteriales id.810)	rs34739816	T	G	0.0965017	0.0207666	3.88356e-06	14306	21.5943
Gut microbiota abundance (order Coriobacteriales id.810)	rs67561917	G	A	-0.0714367	0.0154113	5.39126e-06	14306	21.4864
Gut microbiota abundance (order Coriobacteriales id.810)	rs719099	G	A	0.0778402	0.0155815	5.43313e-07	14306	24.9568
Gut microbiota abundance (order Coriobacteriales id.810)	rs8010111	G	A	0.103377	0.0229286	6.8962e-06	14306	20.3279
Gut microbiota abundance (family Coriobacteriaceae id.811)	rs11073596	T	G	-0.0510212	0.0114339	8.14442e-06	14306	19.9119
Gut microbiota abundance (family Coriobacteriaceae id.811)	rs11250875	C	T	0.06075	0.0130939	4.82848e-06	14306	21.5256
Gut microbiota abundance (family Coriobacteriaceae id.811)	rs11656361	C	A	0.0773006	0.017553	8.0201e-06	14306	19.3938
Gut microbiota abundance (family Coriobacteriaceae id.811)	rs12974142	A	G	0.0789796	0.0177205	8.51236e-06	14306	19.8645
Gut microbiota abundance (family Coriobacteriaceae id.811)	rs13307134	C	T	-0.0565686	0.0126265	7.79938e-06	14306	20.0717
Gut microbiota abundance (family Coriobacteriaceae id.811)	rs1397793	G	A	0.0498855	0.0112446	9.77372e-06	14306	19.6816
Gut microbiota abundance (family Coriobacteriaceae id.811)	rs1816223	A	G	0.0586265	0.0129006	4.84117e-06	14306	20.6523
Gut microbiota abundance (family Coriobacteriaceae id.811)	rs240104	C	T	-0.0603429	0.0126849	1.51604e-06	14306	22.6297
Gut microbiota abundance (family Coriobacteriaceae id.811)	rs2442778	G	A	0.116408	0.0258545	9.02693e-06	14306	20.2718
Gut microbiota abundance (family Coriobacteriaceae id.811)	rs3025411	G	A	0.0926543	0.0209468	8.26913e-06	14306	19.5657
Gut microbiota abundance (family Coriobacteriaceae id.811)	rs34739816	T	G	0.0965017	0.0207666	3.88356e-06	14306	21.5943
Gut microbiota abundance (family Coriobacteriaceae id.811)	rs67561917	G	A	-0.0714367	0.0154113	5.39126e-06	14306	21.4864
Gut microbiota abundance (family Coriobacteriaceae id.811)	rs719099	G	A	0.0778402	0.0155815	5.43313e-07	14306	24.9568
Gut microbiota abundance (family Coriobacteriaceae id.811)	rs8010111	G	A	0.103377	0.0229286	6.8962e-06	14306	20.3279
Gut microbiota abundance (class Bacilli id.1673)	rs11110282	G	A	-0.101189	0.0217379	4.85445e-06	14306	21.6686
Gut microbiota abundance (class Bacilli id.1673)	rs11730038	A	G	-0.0630747	0.0128717	1.96024e-06	14306	24.0126
Gut microbiota abundance (class Bacilli id.1673)	rs12797734	C	T	0.0572158	0.0126793	7.21174e-06	14306	20.363
Gut microbiota abundance (class Bacilli id.1673)	rs13068444	G	A	0.0601035	0.0136407	9.53038e-06	14306	19.4145
Gut microbiota abundance (class Bacilli id.1673)	rs1595463	A	C	0.0476864	0.0108547	7.97389e-06	14306	19.2998
Gut microbiota abundance (class Bacilli id.1673)	rs28564647	G	T	-0.0613034	0.0137579	7.81196e-06	14306	19.8548
Gut microbiota abundance (class Bacilli id.1673)	rs2952251	A	G	0.0598868	0.0123903	1.07895e-06	14306	23.3614
Gut microbiota abundance (class Bacilli id.1673)	rs34989881	G	A	0.111056	0.0246039	6.54591e-06	14306	20.374
Gut microbiota abundance (class Bacilli id.1673)	rs35344081	A	G	0.0619529	0.0127066	1.01499e-06	14306	23.7719
Gut microbiota abundance (class Bacilli id.1673)	rs4028634	T	C	-0.0520614	0.0109842	2.2076e-06	14306	22.4644
Gut microbiota abundance (class Bacilli id.1673)	rs4459992	C	T	0.0535854	0.0116362	4.29833e-06	14306	21.2066
Gut microbiota abundance (class Bacilli id.1673)	rs57872228	T	C	-0.0714773	0.0146647	9.21977e-07	14306	23.7569
Gut microbiota abundance (class Bacilli id.1673)	rs694949	G	A	-0.081146	0.0180042	7.59591e-06	14306	20.3136
Gut microbiota abundance (class Bacilli id.1673)	rs74663707	T	C	0.0979154	0.0224074	8.45688e-06	14306	19.095
Gut microbiota abundance (class Bacilli id.1673)	rs7666190	C	A	0.104044	0.0247934	8.46837e-06	14306	17.6101
Gut microbiota abundance (class Bacilli id.1673)	rs77558518	G	A	-0.107255	0.0222879	1.33773e-06	14306	23.1578
Gut microbiota abundance (class Bacilli id.1673)	rs78938557	C	T	0.108007	0.0232858	1.06891e-06	14306	21.514
Gut microbiota abundance (class Bacilli id.1673)	rs9581006	C	T	-0.225309	0.0467697	1.79457e-06	14306	23.2075
Gut microbiota abundance (order Lactobacillales id.1800)	rs11110282	G	A	-0.10239	0.0217849	3.95667e-06	14306	22.0904
Gut microbiota abundance (order Lactobacillales id.1800)	rs11627423	A	C	0.0499263	0.0109744	5.08757e-06	14306	20.6965
Gut microbiota abundance (order Lactobacillales id.1800)	rs11730038	A	G	-0.0605384	0.0129052	5.09742e-06	14306	22.0056
Gut microbiota abundance (order Lactobacillales id.1800)	rs12797734	C	T	0.0571279	0.0127113	7.76515e-06	14306	20.1984
Gut microbiota abundance (order Lactobacillales id.1800)	rs1595463	A	C	0.0479749	0.0108801	7.44355e-06	14306	19.443
Gut microbiota abundance (order Lactobacillales id.1800)	rs2370083	T	G	-0.08054	0.0180992	8.33489e-06	14306	19.8018
Gut microbiota abundance (order Lactobacillales id.1800)	rs2952251	A	G	0.0629317	0.0124177	3.36457e-07	14306	25.6836
Gut microbiota abundance (order Lactobacillales id.1800)	rs34989881	G	A	0.113479	0.0246452	4.09355e-06	14306	21.2015
Gut microbiota abundance (order Lactobacillales id.1800)	rs35344081	A	G	0.0642442	0.0127358	4.16064e-07	14306	25.4458
Gut microbiota abundance (order Lactobacillales id.1800)	rs4028634	T	C	-0.0532915	0.01101	1.34806e-06	14306	23.4283
Gut microbiota abundance (order Lactobacillales id.1800)	rs57872228	T	C	-0.0688415	0.0146994	2.5825e-06	14306	21.9332
Gut microbiota abundance (order Lactobacillales id.1800)	rs74663707	T	C	0.0982594	0.0224613	8.39557e-06	14306	19.1372
Gut microbiota abundance (order Lactobacillales id.1800)	rs77558518	G	A	-0.106466	0.0223484	1.67436e-06	14306	22.6949
Gut microbiota abundance (order Lactobacillales id.1800)	rs78938557	C	T	0.10553	0.0233581	2.31089e-06	14306	20.4116
Gut microbiota abundance (order Lactobacillales id.1800)	rs9581006	C	T	-0.22583	0.0469228	1.76596e-06	14306	23.163
Gut microbiota abundance (genus Family XIII AD3011 group id.11293)	rs11126423	C	T	-0.0904399	0.0196301	5.91248e-06	14306	21.2263
Gut microbiota abundance (genus Family XIII AD3011 group id.11293)	rs11736617	A	G	-0.0759493	0.0172101	9.02049e-06	14306	19.4751
Gut microbiota abundance (genus Family XIII AD3011 group id.11293)	rs12812672	C	T	-0.096065	0.020828	2.55806e-06	14306	21.2733
Gut microbiota abundance (genus Family XIII AD3011 group id.11293)	rs149302	C	T	-0.0645635	0.0143225	7.48187e-06	14306	20.3206
Gut microbiota abundance (genus Family XIII AD3011 group id.11293)	rs16840310	A	G	0.0608052	0.0122149	6.75118e-07	14306	24.78
Gut microbiota abundance (genus Family XIII AD3011 group id.11293)	rs16940167	T	C	0.0732552	0.0159898	3.90841e-06	14306	20.989
Gut microbiota abundance (genus Family XIII AD3011 group id.11293)	rs17156849	A	G	-0.112891	0.0245292	4.1917e-06	14306	21.1813
Gut microbiota abundance (genus Family XIII AD3011 group id.11293)	rs62029761	G	A	0.128753	0.0276002	3.89081e-06	14306	21.7616
Gut microbiota abundance (genus Family XIII AD3011 group id.11293)	rs62200412	T	C	-0.0800851	0.0163834	5.80216e-07	14306	23.8944
Gut microbiota abundance (genus Family XIII AD3011 group id.11293)	rs72730932	A	C	-0.0899559	0.0177107	6.88763e-07	14306	25.7981
Gut microbiota abundance (genus Family XIII AD3011 group id.11293)	rs739451	T	C	0.0649589	0.0147534	7.87807e-06	14306	19.3862
Gut microbiota abundance (genus Family XIII AD3011 group id.11293)	rs9276029	G	A	-0.0811384	0.0185669	8.92771e-06	14306	19.0974
Gut microbiota abundance (genus Family XIII AD3011 group id.11293)	rs9837139	G	A	0.10752	0.0240482	8.70803e-06	14306	19.99
Gut microbiota abundance (genus Lachnospiraceae UCG004 id.11324)	rs11128180	G	A	0.0648288	0.0140126	4.51742e-06	14306	21.4042
Gut microbiota abundance (genus Lachnospiraceae UCG004 id.11324)	rs12072562	C	T	0.133104	0.0303566	7.07375e-06	14306	19.2254
Gut microbiota abundance (genus Lachnospiraceae UCG004 id.11324)	rs12673420	A	G	0.0554351	0.0118375	2.98078e-06	14306	21.9306
Gut microbiota abundance (genus Lachnospiraceae UCG004 id.11324)	rs12747809	G	A	0.062197	0.0125685	8.64868e-07	14306	24.4891
Gut microbiota abundance (genus Lachnospiraceae UCG004 id.11324)	rs12894272	A	G	-0.0579792	0.0125229	4.3395e-06	14306	21.4355
Gut microbiota abundance (genus Lachnospiraceae UCG004 id.11324)	rs233486	A	G	0.0799088	0.017766	6.28463e-06	14306	20.2307
Gut microbiota abundance (genus Lachnospiraceae UCG004 id.11324)	rs2444793	C	T	0.0542433	0.0118188	4.77079e-06	14306	21.0642
Gut microbiota abundance (genus Lachnospiraceae UCG004 id.11324)	rs2726805	G	A	0.0548397	0.0120844	6.30406e-06	14306	20.594
Gut microbiota abundance (genus Lachnospiraceae UCG004 id.11324)	rs2882478	A	G	-0.0577091	0.0118338	1.20812e-06	14306	23.7815
Gut microbiota abundance (genus Lachnospiraceae UCG004 id.11324)	rs35182105	G	A	-0.109724	0.024221	4.86508e-06	14306	20.522
Gut microbiota abundance (genus Lachnospiraceae UCG004 id.11324)	rs6656451	C	T	0.05436	0.011947	5.56775e-06	14306	20.7034
Gut microbiota abundance (genus Lachnospiraceae UCG004 id.11324)	rs7629954	G	A	0.108441	0.023825	5.77218e-06	14306	20.7167
Gut microbiota abundance (class Betaproteobacteria id.2867)	rs11128180	G	A	0.0592944	0.0128769	3.67147e-06	14306	21.2034
Gut microbiota abundance (class Betaproteobacteria id.2867)	rs1511453	G	A	0.0923492	0.0199158	4.75762e-06	14306	21.5016
Gut microbiota abundance (class Betaproteobacteria id.2867)	rs1928341	A	G	-0.0525581	0.0110408	2.0153e-06	14306	22.661
Gut microbiota abundance (class Betaproteobacteria id.2867)	rs2321387	A	G	-0.0494596	0.0109424	5.80029e-06	14306	20.4304
Gut microbiota abundance (class Betaproteobacteria id.2867)	rs2613606	C	T	0.0513106	0.0109091	2.19816e-06	14306	22.1226
Gut microbiota abundance (class Betaproteobacteria id.2867)	rs320161	A	G	-0.0572286	0.01262	7.33247e-06	14306	20.564
Gut microbiota abundance (class Betaproteobacteria id.2867)	rs4033856	C	T	-0.0832423	0.0167237	5.17166e-07	14306	24.7756
Gut microbiota abundance (class Betaproteobacteria id.2867)	rs6087811	G	T	-0.0978177	0.0198522	7.44303e-07	14306	24.2783
Gut microbiota abundance (class Betaproteobacteria id.2867)	rs62395635	C	T	0.109741	0.0236	2.9409e-06	14306	21.6229
Gut microbiota abundance (class Betaproteobacteria id.2867)	rs75242906	T	C	-0.121083	0.028075	9.27278e-06	14306	18.6006
Gut microbiota abundance (order Bacteroidales id.913)	rs11146701	G	A	0.0473596	0.010541	7.08223e-06	14306	20.1861
Gut microbiota abundance (order Bacteroidales id.913)	rs17343978	C	A	-0.0552057	0.0120278	8.3593e-06	14306	21.0666
Gut microbiota abundance (order Bacteroidales id.913)	rs2032750	T	C	0.0508393	0.0106807	1.91509e-06	14306	22.6569
Gut microbiota abundance (order Bacteroidales id.913)	rs2363574	C	T	0.222741	0.0508055	9.93482e-06	14306	19.2211
Gut microbiota abundance (order Bacteroidales id.913)	rs4916508	G	A	0.0466729	0.0105312	8.4711e-06	14306	19.6415
Gut microbiota abundance (order Bacteroidales id.913)	rs55773148	A	G	-0.121514	0.0236759	3.89583e-07	14306	26.3414
Gut microbiota abundance (order Bacteroidales id.913)	rs62531359	G	T	0.0655728	0.0149891	9.08657e-06	14306	19.138
Gut microbiota abundance (order Bacteroidales id.913)	rs62575403	T	C	0.140055	0.0311128	7.06122e-06	14306	20.2637
Gut microbiota abundance (order Bacteroidales id.913)	rs72706335	C	T	-0.22241	0.0493458	7.65526e-06	14306	20.3146
Gut microbiota abundance (order Bacteroidales id.913)	rs73975615	A	G	-0.207018	0.0442633	1.21616e-06	14306	21.874
Gut microbiota abundance (order Bacteroidales id.913)	rs7631304	A	G	-0.0645771	0.0132957	8.36778e-07	14306	23.5904
Gut microbiota abundance (order Bacteroidales id.913)	rs79585701	C	A	0.0646823	0.0149628	9.98596e-06	14306	18.6872
Gut microbiota abundance (order Bacteroidales id.913)	rs929878	C	T	0.0548532	0.012153	4.7338e-06	14306	20.3722
Gut microbiota abundance (class Bacteroidia id.912)	rs11146701	G	A	0.0473596	0.010541	7.08223e-06	14306	20.1861
Gut microbiota abundance (class Bacteroidia id.912)	rs17343978	C	A	-0.0552057	0.0120278	8.3593e-06	14306	21.0666
Gut microbiota abundance (class Bacteroidia id.912)	rs2032750	T	C	0.0508393	0.0106807	1.91509e-06	14306	22.6569
Gut microbiota abundance (class Bacteroidia id.912)	rs2363574	C	T	0.222741	0.0508055	9.93482e-06	14306	19.2211
Gut microbiota abundance (class Bacteroidia id.912)	rs4916508	G	A	0.0466729	0.0105312	8.4711e-06	14306	19.6415
Gut microbiota abundance (class Bacteroidia id.912)	rs55773148	A	G	-0.121514	0.0236759	3.89583e-07	14306	26.3414
Gut microbiota abundance (class Bacteroidia id.912)	rs62531359	G	T	0.0655728	0.0149891	9.08657e-06	14306	19.138
Gut microbiota abundance (class Bacteroidia id.912)	rs62575403	T	C	0.140055	0.0311128	7.06122e-06	14306	20.2637
Gut microbiota abundance (class Bacteroidia id.912)	rs72706335	C	T	-0.22241	0.0493458	7.65526e-06	14306	20.3146
Gut microbiota abundance (class Bacteroidia id.912)	rs73975615	A	G	-0.207018	0.0442633	1.21616e-06	14306	21.874
Gut microbiota abundance (class Bacteroidia id.912)	rs7631304	A	G	-0.0645771	0.0132957	8.36778e-07	14306	23.5904
Gut microbiota abundance (class Bacteroidia id.912)	rs79585701	C	A	0.0646823	0.0149628	9.98596e-06	14306	18.6872
Gut microbiota abundance (class Bacteroidia id.912)	rs929878	C	T	0.0548532	0.012153	4.7338e-06	14306	20.3722
Gut microbiota abundance (order Gastranaerophilales id.1591)	rs11150282	C	T	0.098235	0.0197127	7.36055e-07	14306	24.8336
Gut microbiota abundance (order Gastranaerophilales id.1591)	rs113884518	C	T	-0.20591	0.0455376	7.7398e-06	14306	20.4463
Gut microbiota abundance (order Gastranaerophilales id.1591)	rs28678345	C	T	0.213083	0.0471377	8.05954e-06	14306	20.4344
Gut microbiota abundance (order Gastranaerophilales id.1591)	rs367480	G	A	0.0841649	0.0185948	7.52419e-06	14306	20.487
Gut microbiota abundance (order Gastranaerophilales id.1591)	rs4129395	A	G	0.0904264	0.0185253	1.21742e-06	14306	23.8265
Gut microbiota abundance (order Gastranaerophilales id.1591)	rs789069	C	A	-0.10413	0.0234459	6.5001e-06	14306	19.725
Gut microbiota abundance (order Gastranaerophilales id.1591)	rs79790072	C	T	0.226103	0.0488017	3.5381e-06	14306	21.4656
Gut microbiota abundance (order Gastranaerophilales id.1591)	rs8028558	G	A	0.08346	0.0188504	9.78228e-06	14306	19.6027
Gut microbiota abundance (order Gastranaerophilales id.1591)	rs9864379	C	T	-0.160521	0.0292752	4.65876e-08	14306	30.0652
Gut microbiota abundance (genus Dorea id.1997)	rs11150408	T	G	-0.0488254	0.0109063	7.05781e-06	14306	20.0418
Gut microbiota abundance (genus Dorea id.1997)	rs12537781	C	T	-0.055544	0.0125223	9.15145e-06	14306	19.6746
Gut microbiota abundance (genus Dorea id.1997)	rs13279148	A	G	0.0715309	0.0150878	2.25284e-06	14306	22.4769
Gut microbiota abundance (genus Dorea id.1997)	rs1899291	C	T	-0.0697217	0.0150285	4.56688e-06	14306	21.5231
Gut microbiota abundance (genus Dorea id.1997)	rs3005511	A	G	-0.0516127	0.0112852	5.28701e-06	14306	20.9168
Gut microbiota abundance (genus Dorea id.1997)	rs345219	T	G	0.0497368	0.0112621	8.80055e-06	14306	19.5037
Gut microbiota abundance (genus Dorea id.1997)	rs3752849	A	G	0.163846	0.036608	7.68051e-06	14306	20.0318
Gut microbiota abundance (genus Dorea id.1997)	rs4793307	T	C	0.0574165	0.0122472	4.00691e-06	14306	21.9786
Gut microbiota abundance (genus Dorea id.1997)	rs62503162	G	A	-0.0974091	0.0194379	7.46603e-07	14306	25.1131
Gut microbiota abundance (genus Dorea id.1997)	rs73729431	T	C	-0.13745	0.0299983	3.16738e-06	14306	20.994
Gut microbiota abundance (genus Barnesiella id.944)	rs11155559	C	T	0.0956023	0.0212961	8.91908e-06	14306	20.1529
Gut microbiota abundance (genus Barnesiella id.944)	rs12909713	T	C	-0.0550716	0.0120039	4.94527e-06	14306	21.048
Gut microbiota abundance (genus Barnesiella id.944)	rs13242616	T	C	0.0583747	0.0123176	2.29018e-06	14306	22.4593
Gut microbiota abundance (genus Barnesiella id.944)	rs199035	A	G	0.0559495	0.0119716	3.00296e-06	14306	21.8418
Gut microbiota abundance (genus Barnesiella id.944)	rs2276875	G	A	-0.0697176	0.0139537	4.65029e-07	14306	24.9635
Gut microbiota abundance (genus Barnesiella id.944)	rs2428166	A	G	-0.165859	0.0337309	8.50883e-07	14306	24.1781
Gut microbiota abundance (genus Barnesiella id.944)	rs35177866	G	A	0.0917125	0.0190133	2.94761e-06	14306	23.2671
Gut microbiota abundance (genus Barnesiella id.944)	rs62251337	A	G	0.0690763	0.0149374	4.2416e-06	14306	21.3849
Gut microbiota abundance (genus Barnesiella id.944)	rs72684847	C	T	-0.114369	0.0253873	6.76176e-06	14306	20.2947
Gut microbiota abundance (genus Barnesiella id.944)	rs76181748	T	C	-0.0778559	0.017164	6.77657e-06	14306	20.5753
Gut microbiota abundance (genus Barnesiella id.944)	rs77455852	G	T	-0.0891491	0.0195601	3.16352e-06	14306	20.7726
Gut microbiota abundance (genus Barnesiella id.944)	rs79795328	G	A	-0.0818645	0.0176441	4.23302e-06	14306	21.5274
Gut microbiota abundance (genus Desulfovibrio id.3173)	rs12031543	C	T	-0.127185	0.0281887	6.54757e-06	14306	20.3574
Gut microbiota abundance (genus Desulfovibrio id.3173)	rs13066142	A	G	0.119141	0.0250891	3.78669e-06	14306	22.5503
Gut microbiota abundance (genus Desulfovibrio id.3173)	rs16863365	G	A	0.109402	0.0226964	1.79449e-06	14306	23.2347
Gut microbiota abundance (genus Desulfovibrio id.3173)	rs2032031	A	G	0.0654931	0.0148681	9.14282e-06	14306	19.4035
Gut microbiota abundance (genus Desulfovibrio id.3173)	rs2590913	G	A	-0.154496	0.0339396	6.65426e-06	14306	20.7215
Gut microbiota abundance (genus Desulfovibrio id.3173)	rs2853179	C	T	-0.0811971	0.0174234	2.42438e-06	14306	21.7178
Gut microbiota abundance (genus Desulfovibrio id.3173)	rs4797774	G	A	-0.212582	0.0470044	5.64313e-06	14306	20.4539
Gut microbiota abundance (genus Desulfovibrio id.3173)	rs6580353	C	T	0.0770979	0.0169735	4.93856e-06	14306	20.632
Gut microbiota abundance (genus Desulfovibrio id.3173)	rs72647089	G	T	-0.106594	0.0239337	8.29755e-06	14306	19.8356
Gut microbiota abundance (family Veillonellaceae id.2172)	rs111810795	T	C	-0.0867108	0.0180573	1.72926e-06	14306	23.059
Gut microbiota abundance (family Veillonellaceae id.2172)	rs114889439	G	A	-0.253809	0.0539169	6.19028e-06	14306	22.1597
Gut microbiota abundance (family Veillonellaceae id.2172)	rs12186441	A	G	0.208096	0.0453999	4.52856e-06	14306	21.0096
Gut microbiota abundance (family Veillonellaceae id.2172)	rs12668619	G	A	0.055301	0.0117654	2.57365e-06	14306	22.0929
Gut microbiota abundance (family Veillonellaceae id.2172)	rs12741784	T	C	-0.0621452	0.0119266	1.28493e-07	14306	27.1508
Gut microbiota abundance (family Veillonellaceae id.2172)	rs1442060	G	A	0.0514024	0.0112125	4.50671e-06	14306	21.0166
Gut microbiota abundance (family Veillonellaceae id.2172)	rs1693340	C	T	0.0818934	0.018245	9.25273e-06	14306	20.147
Gut microbiota abundance (family Veillonellaceae id.2172)	rs2175069	A	G	0.0526752	0.0114886	4.63554e-06	14306	21.0222
Gut microbiota abundance (family Veillonellaceae id.2172)	rs2561116	G	T	-0.083617	0.0187159	7.88515e-06	14306	19.9603
Gut microbiota abundance (family Veillonellaceae id.2172)	rs2585520	T	G	-0.0904972	0.0200428	5.26926e-06	14306	20.387
Gut microbiota abundance (family Veillonellaceae id.2172)	rs4263802	G	A	-0.050942	0.0114921	7.45006e-06	14306	19.6496
Gut microbiota abundance (family Veillonellaceae id.2172)	rs4461038	A	G	0.0554965	0.0119467	3.73474e-06	14306	21.5792
Gut microbiota abundance (family Veillonellaceae id.2172)	rs4797169	C	T	0.0587799	0.0128297	4.49345e-06	14306	20.9906
Gut microbiota abundance (family Veillonellaceae id.2172)	rs61264131	C	A	0.202367	0.0464388	6.74544e-06	14306	18.9897
Gut microbiota abundance (family Veillonellaceae id.2172)	rs6692542	A	G	-0.0534397	0.0118254	8.67981e-06	14306	20.4219
Gut microbiota abundance (family Veillonellaceae id.2172)	rs6909981	T	C	-0.0638696	0.0141765	5.47621e-06	14306	20.2979
Gut microbiota abundance (family Veillonellaceae id.2172)	rs79535861	C	A	0.100666	0.0207016	1.57688e-06	14306	23.646
Gut microbiota abundance (family Veillonellaceae id.2172)	rs9345168	C	A	-0.0509102	0.0113253	8.48887e-06	14306	20.2074
Gut microbiota abundance (class Gammaproteobacteria id.3303)	rs11181912	A	G	-0.0579153	0.0118796	9.94764e-07	14306	23.7675
Gut microbiota abundance (class Gammaproteobacteria id.3303)	rs12404135	G	A	-0.0788843	0.0172415	8.89488e-06	14306	20.933
Gut microbiota abundance (class Gammaproteobacteria id.3303)	rs6706173	C	A	0.074251	0.0146392	1.99494e-07	14306	25.7259
Gut microbiota abundance (class Gammaproteobacteria id.3303)	rs75101789	T	C	0.0729012	0.0163003	8.7878e-06	14306	20.0022
Gut microbiota abundance (class Gammaproteobacteria id.3303)	rs79795896	G	A	-0.15921	0.0351373	7.9241e-06	14306	20.5307
Gut microbiota abundance (class Gammaproteobacteria id.3303)	rs9494710	T	C	-0.0549673	0.0120924	4.54611e-06	14306	20.6625
Gut microbiota abundance (genus Akkermansia id.4037)	rs111862613	C	T	0.0911199	0.0196748	3.39234e-06	14306	21.4489
Gut microbiota abundance (genus Akkermansia id.4037)	rs117107102	G	A	0.204406	0.0431629	3.01141e-06	14306	22.4267
Gut microbiota abundance (genus Akkermansia id.4037)	rs11729256	C	T	0.0750473	0.0150184	6.58385e-07	14306	24.9702
Gut microbiota abundance (genus Akkermansia id.4037)	rs12908520	A	G	0.061772	0.0130954	2.2648e-06	14306	22.2508
Gut microbiota abundance (genus Akkermansia id.4037)	rs2602429	C	T	-0.0745352	0.0156201	2.71569e-06	14306	22.7696
Gut microbiota abundance (genus Akkermansia id.4037)	rs4242783	G	A	-0.0685454	0.0147701	2.99799e-06	14306	21.5372
Gut microbiota abundance (genus Akkermansia id.4037)	rs4936098	A	G	-0.0649225	0.0135934	1.1036e-06	14306	22.8105
Gut microbiota abundance (genus Akkermansia id.4037)	rs61779207	A	G	-0.0760539	0.0167769	6.32121e-06	14306	20.5504
Gut microbiota abundance (genus Akkermansia id.4037)	rs74542928	C	T	0.112623	0.0236434	1.4802e-06	14306	22.69
Gut microbiota abundance (genus Akkermansia id.4037)	rs9349825	G	A	-0.0703407	0.0147133	2.59884e-06	14306	22.8556
Gut microbiota abundance (genus Akkermansia id.4037)	rs941682	A	G	-0.0632957	0.0143777	9.17128e-06	14306	19.3807
Gut microbiota abundance (class Verrucomicrobiae id.4029)	rs111862613	C	T	0.090699	0.0196746	3.73844e-06	14306	21.2517
Gut microbiota abundance (class Verrucomicrobiae id.4029)	rs117107102	G	A	0.204683	0.0431572	2.91823e-06	14306	22.4935
Gut microbiota abundance (class Verrucomicrobiae id.4029)	rs11729256	C	T	0.0749798	0.0150177	6.73085e-07	14306	24.9277
Gut microbiota abundance (class Verrucomicrobiae id.4029)	rs12908520	A	G	0.0618926	0.0130946	2.17165e-06	14306	22.3405
Gut microbiota abundance (class Verrucomicrobiae id.4029)	rs2602429	C	T	-0.0746844	0.0156194	2.58297e-06	14306	22.8629
Gut microbiota abundance (class Verrucomicrobiae id.4029)	rs4242783	G	A	-0.0689292	0.0147693	2.63615e-06	14306	21.7814
Gut microbiota abundance (class Verrucomicrobiae id.4029)	rs4936098	A	G	-0.0648843	0.0135928	1.1222e-06	14306	22.7856
Gut microbiota abundance (class Verrucomicrobiae id.4029)	rs61779207	A	G	-0.0758309	0.0167762	6.7228e-06	14306	20.4317
Gut microbiota abundance (class Verrucomicrobiae id.4029)	rs74542928	C	T	0.112164	0.0236422	1.63222e-06	14306	22.5077
Gut microbiota abundance (class Verrucomicrobiae id.4029)	rs9349825	G	A	-0.0704036	0.0147128	2.53688e-06	14306	22.8981
Gut microbiota abundance (class Verrucomicrobiae id.4029)	rs941682	A	G	-0.0631436	0.0143767	9.60993e-06	14306	19.2904
Gut microbiota abundance (order Verrucomicrobiales id.4030)	rs111862613	C	T	0.090699	0.0196746	3.73844e-06	14306	21.2517
Gut microbiota abundance (order Verrucomicrobiales id.4030)	rs117107102	G	A	0.204683	0.0431572	2.91823e-06	14306	22.4935
Gut microbiota abundance (order Verrucomicrobiales id.4030)	rs11729256	C	T	0.0749798	0.0150177	6.73085e-07	14306	24.9277
Gut microbiota abundance (order Verrucomicrobiales id.4030)	rs12908520	A	G	0.0618926	0.0130946	2.17165e-06	14306	22.3405
Gut microbiota abundance (order Verrucomicrobiales id.4030)	rs2602429	C	T	-0.0746844	0.0156194	2.58297e-06	14306	22.8629
Gut microbiota abundance (order Verrucomicrobiales id.4030)	rs4242783	G	A	-0.0689292	0.0147693	2.63615e-06	14306	21.7814
Gut microbiota abundance (order Verrucomicrobiales id.4030)	rs4936098	A	G	-0.0648843	0.0135928	1.1222e-06	14306	22.7856
Gut microbiota abundance (order Verrucomicrobiales id.4030)	rs61779207	A	G	-0.0758309	0.0167762	6.7228e-06	14306	20.4317
Gut microbiota abundance (order Verrucomicrobiales id.4030)	rs74542928	C	T	0.112164	0.0236422	1.63222e-06	14306	22.5077
Gut microbiota abundance (order Verrucomicrobiales id.4030)	rs9349825	G	A	-0.0704036	0.0147128	2.53688e-06	14306	22.8981
Gut microbiota abundance (order Verrucomicrobiales id.4030)	rs941682	A	G	-0.0631436	0.0143767	9.60993e-06	14306	19.2904
Gut microbiota abundance (family Verrucomicrobiaceae id.4036)	rs111862613	C	T	0.0907065	0.0196746	3.7313e-06	14306	21.2552
Gut microbiota abundance (family Verrucomicrobiaceae id.4036)	rs117107102	G	A	0.204683	0.0431572	2.91823e-06	14306	22.4935
Gut microbiota abundance (family Verrucomicrobiaceae id.4036)	rs11729256	C	T	0.0749798	0.0150177	6.73085e-07	14306	24.9277
Gut microbiota abundance (family Verrucomicrobiaceae id.4036)	rs12908520	A	G	0.0619104	0.0130946	2.15139e-06	14306	22.3534
Gut microbiota abundance (family Verrucomicrobiaceae id.4036)	rs2602429	C	T	-0.0745516	0.0156195	2.69942e-06	14306	22.7814
Gut microbiota abundance (family Verrucomicrobiaceae id.4036)	rs4242783	G	A	-0.0687992	0.0147694	2.75442e-06	14306	21.6991
Gut microbiota abundance (family Verrucomicrobiaceae id.4036)	rs4936098	A	G	-0.0648691	0.0135928	1.1293e-06	14306	22.775
Gut microbiota abundance (family Verrucomicrobiaceae id.4036)	rs61779207	A	G	-0.0758811	0.0167762	6.63025e-06	14306	20.4588
Gut microbiota abundance (family Verrucomicrobiaceae id.4036)	rs74542928	C	T	0.112124	0.0236422	1.64611e-06	14306	22.4917
Gut microbiota abundance (family Verrucomicrobiaceae id.4036)	rs9349825	G	A	-0.0704354	0.0147128	2.51287e-06	14306	22.9188
Gut microbiota abundance (family Verrucomicrobiaceae id.4036)	rs941682	A	G	-0.0631526	0.0143767	9.5812e-06	14306	19.2959
Gut microbiota abundance (family Oxalobacteraceae id.2966)	rs111966731	C	T	0.204031	0.0445746	4.56321e-06	14306	20.9516
Gut microbiota abundance (family Oxalobacteraceae id.2966)	rs11246212	T	C	-0.13607	0.0291797	4.50837e-06	14306	21.7452
Gut microbiota abundance (family Oxalobacteraceae id.2966)	rs12002250	C	A	0.196145	0.044523	5.53197e-06	14306	19.4082
Gut microbiota abundance (family Oxalobacteraceae id.2966)	rs1569853	C	T	-0.140043	0.0281704	7.45178e-07	14306	24.7136
Gut microbiota abundance (family Oxalobacteraceae id.2966)	rs17138946	T	G	-0.189444	0.0430248	8.09003e-06	14306	19.3876
Gut microbiota abundance (family Oxalobacteraceae id.2966)	rs36057338	T	G	0.181604	0.0398742	6.25792e-06	14306	20.7428
Gut microbiota abundance (family Oxalobacteraceae id.2966)	rs4428215	A	G	0.12561	0.0230053	4.87933e-08	14306	29.8121
Gut microbiota abundance (family Oxalobacteraceae id.2966)	rs561239	G	A	0.105525	0.0236769	7.19383e-06	14306	19.8637
Gut microbiota abundance (family Oxalobacteraceae id.2966)	rs6000536	T	C	-0.118383	0.0241355	7.3872e-07	14306	24.0584
Gut microbiota abundance (family Oxalobacteraceae id.2966)	rs62435498	A	C	0.181521	0.0400608	7.4583e-06	14306	20.5312
Gut microbiota abundance (family Oxalobacteraceae id.2966)	rs736744	C	T	-0.105642	0.0200648	1.49417e-07	14306	27.7207
Gut microbiota abundance (family Oxalobacteraceae id.2966)	rs7993559	C	A	-0.0921059	0.0201114	5.03733e-06	14306	20.9744
Gut microbiota abundance (family Oxalobacteraceae id.2966)	rs80330081	C	A	-0.18756	0.0423688	6.64003e-06	14306	19.5969
Gut microbiota abundance (family Oxalobacteraceae id.2966)	rs934049	A	G	0.109751	0.0238636	4.21143e-06	14306	21.1517
Gut microbiota abundance (family Alcaligenaceae id.2875)	rs112135816	G	T	-0.0775052	0.0171554	5.27667e-06	14306	20.4108
Gut microbiota abundance (family Alcaligenaceae id.2875)	rs1153990	G	A	-0.058727	0.0128306	5.96788e-06	14306	20.9499
Gut microbiota abundance (family Alcaligenaceae id.2875)	rs147968	T	C	0.0489475	0.0110321	9.12704e-06	14306	19.6854
Gut microbiota abundance (family Alcaligenaceae id.2875)	rs28480294	T	C	0.0516967	0.0115503	6.60602e-06	14306	20.0327
Gut microbiota abundance (family Alcaligenaceae id.2875)	rs4033856	C	T	-0.081834	0.0168931	1.02903e-06	14306	23.4665
Gut microbiota abundance (family Alcaligenaceae id.2875)	rs62191117	G	A	0.0684302	0.0133636	2.75943e-07	14306	26.221
Gut microbiota abundance (family Alcaligenaceae id.2875)	rs62395635	C	T	0.110583	0.0238514	3.34696e-06	14306	21.4956
Gut microbiota abundance (family Alcaligenaceae id.2875)	rs6969323	C	A	-0.0593564	0.0129137	3.8858e-06	14306	21.1268
Gut microbiota abundance (family Alcaligenaceae id.2875)	rs74776516	G	T	-0.0944052	0.0213287	6.85046e-06	14306	19.5913
Gut microbiota abundance (family Alcaligenaceae id.2875)	rs7638039	C	T	0.0603335	0.0127779	2.70477e-06	14306	22.2945
Gut microbiota abundance (family Alcaligenaceae id.2875)	rs9537886	C	A	-0.0570888	0.0110683	2.35109e-07	14306	26.6036
Gut microbiota abundance (genus Eggerthella id.819)	rs112205261	C	T	-0.188618	0.0403613	3.34649e-06	14306	21.8392
Gut microbiota abundance (genus Eggerthella id.819)	rs13070736	C	A	-0.121331	0.0272024	7.61921e-06	14306	19.8943
Gut microbiota abundance (genus Eggerthella id.819)	rs1784446	G	A	-0.0907728	0.0198096	5.2313e-06	14306	20.9971
Gut microbiota abundance (genus Eggerthella id.819)	rs2223081	G	A	-0.102572	0.0221108	3.88893e-06	14306	21.5203
Gut microbiota abundance (genus Eggerthella id.819)	rs2240838	A	G	-0.0980582	0.0197653	7.36207e-07	14306	24.6128
Gut microbiota abundance (genus Eggerthella id.819)	rs3851328	T	G	0.107774	0.0236527	4.1759e-06	14306	20.7619
Gut microbiota abundance (genus Eggerthella id.819)	rs6430926	C	T	-0.0879736	0.0197127	8.37124e-06	14306	19.9165
Gut microbiota abundance (genus Eggerthella id.819)	rs67490567	C	T	0.108495	0.0245457	8.94211e-06	14306	19.5375
Gut microbiota abundance (genus Eggerthella id.819)	rs76663501	T	C	0.175349	0.0378576	4.8257e-06	14306	21.4536
Gut microbiota abundance (genus Butyricimonas id.945)	rs11228830	G	A	0.135265	0.0298411	6.55164e-06	14306	20.5467
Gut microbiota abundance (genus Butyricimonas id.945)	rs113054641	A	G	-0.144881	0.0274574	1.73696e-07	14306	27.8422
Gut microbiota abundance (genus Butyricimonas id.945)	rs12304031	A	G	-0.0862781	0.0196846	6.7007e-06	14306	19.2109
Gut microbiota abundance (genus Butyricimonas id.945)	rs12458763	C	A	0.122037	0.0269587	6.36649e-06	14306	20.492
Gut microbiota abundance (genus Butyricimonas id.945)	rs1862649	A	G	0.113124	0.0248176	4.76255e-06	14306	20.7773
Gut microbiota abundance (genus Butyricimonas id.945)	rs2114713	T	G	0.062721	0.0138998	6.87717e-06	14306	20.3615
Gut microbiota abundance (genus Butyricimonas id.945)	rs62130338	G	A	0.0732608	0.0158324	3.89807e-06	14306	21.4116
Gut microbiota abundance (genus Butyricimonas id.945)	rs62390301	C	T	-0.0872983	0.0174893	7.41908e-07	14306	24.9153
Gut microbiota abundance (genus Butyricimonas id.945)	rs7083431	C	A	0.0703539	0.0144439	8.85462e-07	14306	23.7251
Gut microbiota abundance (genus Butyricimonas id.945)	rs71428626	T	G	-0.133188	0.0289905	4.80408e-06	14306	21.1066
Gut microbiota abundance (genus Butyricimonas id.945)	rs72814525	G	A	0.0664154	0.0149766	8.24594e-06	14306	19.6658
Gut microbiota abundance (genus Butyricimonas id.945)	rs78453362	G	A	-0.14948	0.0327073	4.05807e-06	14306	20.887
Gut microbiota abundance (genus Butyricimonas id.945)	rs9657374	T	C	0.0680719	0.0148172	4.5036e-06	14306	21.1059
Gut microbiota abundance (phylum Firmicutes id.1672)	rs112334273	A	G	0.0627459	0.0127415	9.26446e-07	14306	24.251
Gut microbiota abundance (phylum Firmicutes id.1672)	rs2273429	G	A	-0.0702112	0.0153063	9.26232e-06	14306	21.0413
Gut microbiota abundance (phylum Firmicutes id.1672)	rs2332027	G	A	0.0482656	0.0104823	4.04548e-06	14306	21.2013
Gut microbiota abundance (phylum Firmicutes id.1672)	rs2547978	A	G	-0.0465802	0.0105075	8.56841e-06	14306	19.6519
Gut microbiota abundance (phylum Firmicutes id.1672)	rs3792064	A	G	0.0897349	0.0182532	6.75492e-07	14306	24.1682
Gut microbiota abundance (phylum Firmicutes id.1672)	rs3852931	C	T	0.0482086	0.0105	4.52595e-06	14306	21.08
Gut microbiota abundance (phylum Firmicutes id.1672)	rs4750583	A	G	-0.0616007	0.0137936	5.78562e-06	14306	19.9442
Gut microbiota abundance (phylum Firmicutes id.1672)	rs56199908	C	T	-0.186194	0.041051	8.66662e-06	14306	20.5723
Gut microbiota abundance (phylum Firmicutes id.1672)	rs6814436	T	C	-0.0680205	0.0150844	6.80456e-06	14306	20.334
Gut microbiota abundance (phylum Firmicutes id.1672)	rs6815608	T	C	-0.0935765	0.0210869	7.23852e-06	14306	19.6928
Gut microbiota abundance (phylum Firmicutes id.1672)	rs7247191	C	T	-0.0713033	0.0157424	4.73097e-06	14306	20.5153
Gut microbiota abundance (phylum Firmicutes id.1672)	rs72738886	C	T	0.0864609	0.0190398	7.67892e-06	14306	20.6212
Gut microbiota abundance (phylum Firmicutes id.1672)	rs72771021	T	C	-0.141357	0.0308303	5.12436e-06	14306	21.0222
Gut microbiota abundance (phylum Firmicutes id.1672)	rs8085381	G	A	-0.0647291	0.0146219	8.67261e-06	14306	19.5971
Gut microbiota abundance (phylum Firmicutes id.1672)	rs992074	C	T	-0.233491	0.050901	8.51609e-06	14306	21.042
Gut microbiota abundance (genus Family XIII UCG001 id.11294)	rs112362903	G	A	-0.149047	0.0333271	7.87771e-06	14306	20.001
Gut microbiota abundance (genus Family XIII UCG001 id.11294)	rs12049454	C	T	-0.0647298	0.0134065	1.17379e-06	14306	23.3119
Gut microbiota abundance (genus Family XIII UCG001 id.11294)	rs1426266	T	C	0.0665521	0.0137151	1.24934e-06	14306	23.5465
Gut microbiota abundance (genus Family XIII UCG001 id.11294)	rs3842897	A	G	-0.112639	0.0242751	5.19709e-06	14306	21.5306
Gut microbiota abundance (genus Family XIII UCG001 id.11294)	rs62414802	T	C	-0.0611904	0.013457	4.29181e-06	14306	20.6762
Gut microbiota abundance (genus Family XIII UCG001 id.11294)	rs7119679	A	G	-0.0809085	0.0174782	3.52493e-06	14306	21.4287
Gut microbiota abundance (genus Family XIII UCG001 id.11294)	rs76463770	G	A	0.19313	0.0419866	3.77477e-06	14306	21.1582
Gut microbiota abundance (genus Family XIII UCG001 id.11294)	rs8076666	A	G	-0.088655	0.0198094	8.01826e-06	14306	20.0292
Gut microbiota abundance (genus Ruminococcaceae NK4A214 group id.11358)	rs11241747	C	T	-0.0533858	0.0120035	6.58977e-06	14306	19.7804
Gut microbiota abundance (genus Ruminococcaceae NK4A214 group id.11358)	rs11586410	A	G	-0.0863422	0.0169937	3.66277e-07	14306	25.8149
Gut microbiota abundance (genus Ruminococcaceae NK4A214 group id.11358)	rs12642039	T	C	0.0553003	0.0119397	3.43005e-06	14306	21.452
Gut microbiota abundance (genus Ruminococcaceae NK4A214 group id.11358)	rs12731	G	A	-0.0527684	0.0115053	4.87237e-06	14306	21.0355
Gut microbiota abundance (genus Ruminococcaceae NK4A214 group id.11358)	rs13087692	T	G	-0.0574623	0.012594	8.69221e-06	14306	20.818
Gut microbiota abundance (genus Ruminococcaceae NK4A214 group id.11358)	rs136761	G	A	0.0587521	0.0119155	8.15192e-07	14306	24.3121
Gut microbiota abundance (genus Ruminococcaceae NK4A214 group id.11358)	rs147475196	G	A	-0.133769	0.0295196	4.72498e-06	14306	20.5348
Gut microbiota abundance (genus Ruminococcaceae NK4A214 group id.11358)	rs35559912	C	T	-0.0925071	0.0203674	4.89024e-06	14306	20.629
Gut microbiota abundance (genus Ruminococcaceae NK4A214 group id.11358)	rs4814689	T	C	-0.1083	0.0230708	4.55187e-06	14306	22.0359
Gut microbiota abundance (genus Ruminococcaceae NK4A214 group id.11358)	rs5994253	G	A	-0.0811302	0.0157621	2.35185e-07	14306	26.4934
Gut microbiota abundance (genus Ruminococcaceae NK4A214 group id.11358)	rs62027366	C	T	0.0615389	0.0137612	6.58461e-06	14306	19.998
Gut microbiota abundance (genus Ruminococcaceae NK4A214 group id.11358)	rs6681678	C	T	0.100174	0.024	9.0494e-06	14306	17.4216
Gut microbiota abundance (genus Ruminococcaceae NK4A214 group id.11358)	rs7573569	C	T	0.107739	0.0233638	3.23139e-06	14306	21.2647
Gut microbiota abundance (order NB1n id.3953)	rs11251024	A	G	0.104201	0.0206737	6.62796e-07	14306	25.4043
Gut microbiota abundance (order NB1n id.3953)	rs11606187	G	A	-0.154539	0.0326288	3.30583e-06	14306	22.4323
Gut microbiota abundance (order NB1n id.3953)	rs13385922	C	T	0.0929494	0.0201348	3.96826e-06	14306	21.3107
Gut microbiota abundance (order NB1n id.3953)	rs166849	G	A	-0.0911053	0.0202239	7.73891e-06	14306	20.2935
Gut microbiota abundance (order NB1n id.3953)	rs2172426	C	T	0.10212	0.0198947	3.17424e-07	14306	26.3479
Gut microbiota abundance (order NB1n id.3953)	rs267959	A	G	-0.0988612	0.0209676	2.61993e-06	14306	22.2308
Gut microbiota abundance (order NB1n id.3953)	rs4383094	T	C	-0.149188	0.0320662	4.28134e-06	14306	21.6458
Gut microbiota abundance (order NB1n id.3953)	rs60775321	C	T	-0.0962425	0.0213842	7.10461e-06	14306	20.2557
Gut microbiota abundance (order NB1n id.3953)	rs72671304	C	T	0.172322	0.0370028	3.79577e-06	14306	21.6876
Gut microbiota abundance (order NB1n id.3953)	rs7911787	T	G	-0.223071	0.0470232	3.38821e-06	14306	22.5041
Gut microbiota abundance (order NB1n id.3953)	rs8126061	C	T	-0.159135	0.0351904	7.36326e-06	14306	20.4495
Gut microbiota abundance (order NB1n id.3953)	rs9542068	C	T	0.0990709	0.0218149	6.52334e-06	14306	20.6246
Gut microbiota abundance (phylum Verrucomicrobia id.3982)	rs11252894	C	A	0.0784055	0.0162769	1.10555e-06	14306	23.2033
Gut microbiota abundance (phylum Verrucomicrobia id.3982)	rs117107102	G	A	0.204283	0.0427565	2.67935e-06	14306	22.8276
Gut microbiota abundance (phylum Verrucomicrobia id.3982)	rs11729256	C	T	0.0696984	0.0146953	2.23404e-06	14306	22.4951
Gut microbiota abundance (phylum Verrucomicrobia id.3982)	rs12512971	C	A	0.171057	0.0398053	9.81386e-06	14306	18.4672
Gut microbiota abundance (phylum Verrucomicrobia id.3982)	rs12908520	A	G	0.0594916	0.012823	3.40447e-06	14306	21.5244
Gut microbiota abundance (phylum Verrucomicrobia id.3982)	rs2602429	C	T	-0.0764148	0.0153487	8.71044e-07	14306	24.7863
Gut microbiota abundance (phylum Verrucomicrobia id.3982)	rs3995795	T	C	0.0610914	0.0138592	9.7221e-06	14306	19.4305
Gut microbiota abundance (phylum Verrucomicrobia id.3982)	rs45598138	A	C	-0.143901	0.03054	2.19129e-06	14306	22.2019
Gut microbiota abundance (phylum Verrucomicrobia id.3982)	rs61779207	A	G	-0.0755253	0.0164385	5.27971e-06	14306	21.1087
Gut microbiota abundance (phylum Verrucomicrobia id.3982)	rs74542928	C	T	0.115994	0.0231324	4.08376e-07	14306	25.1437
Gut microbiota abundance (phylum Verrucomicrobia id.3982)	rs76430504	C	T	-0.11753	0.025458	3.49559e-06	14306	21.3132
Gut microbiota abundance (phylum Verrucomicrobia id.3982)	rs9349825	G	A	-0.0660243	0.0143911	6.2748e-06	14306	21.0484
Gut microbiota abundance (genus Eubacterium brachy group id.11296)	rs112617308	C	T	-0.170873	0.0362844	2.38035e-06	14306	22.1772
Gut microbiota abundance (genus Eubacterium brachy group id.11296)	rs12151423	A	G	-0.101329	0.0227324	9.27043e-06	14306	19.869
Gut microbiota abundance (genus Eubacterium brachy group id.11296)	rs13139592	C	T	-0.145997	0.0327192	7.96746e-06	14306	19.9105
Gut microbiota abundance (genus Eubacterium brachy group id.11296)	rs1384962	A	G	-0.120888	0.0266264	6.99294e-06	14306	20.613
Gut microbiota abundance (genus Eubacterium brachy group id.11296)	rs2913110	C	T	-0.105143	0.022942	4.55806e-06	14306	21.0038
Gut microbiota abundance (genus Eubacterium brachy group id.11296)	rs4862235	G	A	-0.104806	0.0225751	3.73147e-06	14306	21.5533
Gut microbiota abundance (genus Eubacterium brachy group id.11296)	rs62348779	C	T	-0.201481	0.043286	3.7812e-06	14306	21.6657
Gut microbiota abundance (genus Eubacterium brachy group id.11296)	rs6591893	G	A	-0.108225	0.0240319	7.34345e-06	14306	20.2805
Gut microbiota abundance (genus Eubacterium brachy group id.11296)	rs720439	A	G	0.111927	0.0251252	7.0283e-06	14306	19.845
Gut microbiota abundance (genus Eubacterium brachy group id.11296)	rs73199919	C	T	-0.236717	0.0531335	8.1553e-06	14306	19.8482
Gut microbiota abundance (genus Clostridium sensustricto1 id.1873)	rs11264403	A	G	-0.139061	0.0334454	7.7555e-06	14306	17.2877
Gut microbiota abundance (genus Clostridium sensustricto1 id.1873)	rs116847295	T	C	0.110021	0.0246032	4.58121e-06	14306	19.9971
Gut microbiota abundance (genus Clostridium sensustricto1 id.1873)	rs12341505	A	G	0.0810718	0.0180121	4.8217e-06	14306	20.2587
Gut microbiota abundance (genus Clostridium sensustricto1 id.1873)	rs2795528	A	G	-0.184315	0.0392204	2.72038e-06	14306	22.085
Gut microbiota abundance (genus Clostridium sensustricto1 id.1873)	rs2817172	T	C	0.058139	0.0124492	2.76656e-06	14306	21.8098
Gut microbiota abundance (genus Clostridium sensustricto1 id.1873)	rs550843	C	T	-0.0783246	0.0169209	2.05069e-06	14306	21.4264
Gut microbiota abundance (genus Escherichia Shigella id.3504)	rs112767262	C	T	0.0732963	0.0163589	8.20635e-06	14306	20.075
Gut microbiota abundance (genus Escherichia Shigella id.3504)	rs113127095	G	A	0.151009	0.0323434	3.3335e-06	14306	21.7989
Gut microbiota abundance (genus Escherichia Shigella id.3504)	rs113513883	G	A	0.172283	0.038041	5.27716e-06	14306	20.5107
Gut microbiota abundance (genus Escherichia Shigella id.3504)	rs1154904	A	G	0.0613376	0.0130644	3.03753e-06	14306	22.0432
Gut microbiota abundance (genus Escherichia Shigella id.3504)	rs118526	C	A	0.0594401	0.013598	7.99558e-06	14306	19.1077
Gut microbiota abundance (genus Escherichia Shigella id.3504)	rs2798105	G	A	-0.100851	0.0222045	8.24499e-06	14306	20.629
Gut microbiota abundance (genus Escherichia Shigella id.3504)	rs4731451	A	G	-0.0609885	0.0135157	7.47309e-06	14306	20.3619
Gut microbiota abundance (genus Escherichia Shigella id.3504)	rs57024273	C	T	0.0626172	0.0139919	9.70465e-06	14306	20.0278
Gut microbiota abundance (genus Escherichia Shigella id.3504)	rs592299	C	T	-0.0592004	0.0129486	4.76925e-06	14306	20.9028
Gut microbiota abundance (genus Escherichia Shigella id.3504)	rs73208162	G	A	-0.119296	0.024839	2.19392e-06	14306	23.0666
Gut microbiota abundance (genus Defluviitaleaceae UCG011 id.11287)	rs112893842	C	T	0.11381	0.0232806	1.44534e-06	14306	23.8986
Gut microbiota abundance (genus Defluviitaleaceae UCG011 id.11287)	rs1582238	T	C	-0.0805036	0.0167257	1.56776e-06	14306	23.1666
Gut microbiota abundance (genus Defluviitaleaceae UCG011 id.11287)	rs2892880	A	G	0.0817755	0.0181686	6.82889e-06	14306	20.2583
Gut microbiota abundance (genus Defluviitaleaceae UCG011 id.11287)	rs4344384	G	T	-0.0715978	0.0156309	4.83237e-06	14306	20.9813
Gut microbiota abundance (genus Defluviitaleaceae UCG011 id.11287)	rs4677103	G	A	0.0977912	0.0197263	9.59555e-07	14306	24.5758
Gut microbiota abundance (genus Defluviitaleaceae UCG011 id.11287)	rs55658617	C	T	0.174369	0.0362226	2.15293e-06	14306	23.1728
Gut microbiota abundance (genus Defluviitaleaceae UCG011 id.11287)	rs72731813	T	C	-0.147383	0.0293796	4.33112e-07	14306	25.1654
Gut microbiota abundance (genus Defluviitaleaceae UCG011 id.11287)	rs9608282	G	T	0.142939	0.0299793	2.52046e-06	14306	22.7331
Gut microbiota abundance (genus Defluviitaleaceae UCG011 id.11287)	rs9725395	G	A	-0.13834	0.029554	3.51925e-06	14306	21.911
Gut microbiota abundance (family Defluviitaleaceae id.1924)	rs112893842	C	T	0.110761	0.0232545	2.7503e-06	14306	22.6861
Gut microbiota abundance (family Defluviitaleaceae id.1924)	rs1582238	T	C	-0.0801923	0.0167061	1.692e-06	14306	23.0417
Gut microbiota abundance (family Defluviitaleaceae id.1924)	rs17051335	T	C	-0.134314	0.0292201	4.58121e-06	14306	21.129
Gut microbiota abundance (family Defluviitaleaceae id.1924)	rs1908593	C	T	0.070223	0.0156601	7.85905e-06	14306	20.108
Gut microbiota abundance (family Defluviitaleaceae id.1924)	rs4344384	G	T	-0.0708803	0.0156121	5.86017e-06	14306	20.6124
Gut microbiota abundance (family Defluviitaleaceae id.1924)	rs4677103	G	A	0.0977203	0.0197033	9.42193e-07	14306	24.5975
Gut microbiota abundance (family Defluviitaleaceae id.1924)	rs540220	T	C	0.123954	0.0289814	9.48135e-06	14306	18.2929
Gut microbiota abundance (family Defluviitaleaceae id.1924)	rs55658617	C	T	0.177314	0.0361844	1.40608e-06	14306	24.0128
Gut microbiota abundance (family Defluviitaleaceae id.1924)	rs72731813	T	C	-0.149751	0.0293415	2.75778e-07	14306	26.048
Gut microbiota abundance (family Defluviitaleaceae id.1924)	rs9608282	G	T	0.139014	0.0299429	4.60829e-06	14306	21.5541
Gut microbiota abundance (family Defluviitaleaceae id.1924)	rs9725395	G	A	-0.138357	0.0295185	3.41374e-06	14306	21.9692
Gut microbiota abundance (genus Ruminiclostridium9 id.11357)	rs12040548	T	G	0.0570422	0.0122359	3.14869e-06	14306	21.7331
Gut microbiota abundance (genus Ruminiclostridium9 id.11357)	rs6082461	A	C	-0.0586425	0.0131004	4.86598e-06	14306	20.0381
Gut microbiota abundance (genus Ruminiclostridium9 id.11357)	rs7137760	T	C	0.050797	0.0112182	7.06903e-06	14306	20.5036
Gut microbiota abundance (genus Ruminiclostridium9 id.11357)	rs74303178	C	T	0.0532742	0.0119274	7.91571e-06	14306	19.95
Gut microbiota abundance (genus Ruminiclostridium9 id.11357)	rs78191726	C	T	0.0944998	0.0210206	7.58281e-06	14306	20.2102
Gut microbiota abundance (genus Ruminiclostridium9 id.11357)	rs918449	A	G	0.0950908	0.0197177	2.55994e-06	14306	23.2576
Gut microbiota abundance (genus Ruminiclostridium9 id.11357)	rs9522712	C	T	0.0699728	0.0154939	4.65961e-06	14306	20.3956
Gut microbiota abundance (genus Ruminiclostridium9 id.11357)	rs9809789	T	C	-0.0717454	0.0159673	8.71967e-06	14306	20.1895
Gut microbiota abundance (genus Sellimonas id.14369)	rs113379006	C	T	-0.162759	0.0357025	7.20775e-06	14306	20.7823
Gut microbiota abundance (genus Sellimonas id.14369)	rs13417181	C	T	0.166509	0.0337521	7.61746e-07	14306	24.3374
Gut microbiota abundance (genus Sellimonas id.14369)	rs2016057	A	C	0.125878	0.0256153	1.02698e-06	14306	24.1491
Gut microbiota abundance (genus Sellimonas id.14369)	rs2187447	C	A	0.243457	0.0527695	3.97805e-06	14306	21.2852
Gut microbiota abundance (genus Sellimonas id.14369)	rs2371572	C	A	0.127349	0.0250862	4.46355e-07	14306	25.7704
Gut microbiota abundance (genus Sellimonas id.14369)	rs41816	G	A	0.132201	0.0291087	8.39363e-06	14306	20.6264
Gut microbiota abundance (genus Sellimonas id.14369)	rs4600608	A	G	0.137152	0.0301702	4.94846e-06	14306	20.6656
Gut microbiota abundance (genus Sellimonas id.14369)	rs553697	T	C	0.153767	0.0339099	6.12774e-06	14306	20.5624
Gut microbiota abundance (genus Sellimonas id.14369)	rs56203279	C	T	-0.124045	0.0269115	3.71997e-06	14306	21.2463
Gut microbiota abundance (order Selenomonadales id.2165)	rs1135612	A	G	0.0529785	0.0119177	9.26296e-06	14306	19.7613
Gut microbiota abundance (order Selenomonadales id.2165)	rs13086907	A	G	0.0625312	0.0131735	1.95488e-06	14306	22.5316
Gut microbiota abundance (order Selenomonadales id.2165)	rs1643968	C	T	-0.0565284	0.0112298	4.14601e-07	14306	25.339
Gut microbiota abundance (order Selenomonadales id.2165)	rs1649999	G	A	0.0748989	0.0166458	7.58124e-06	14306	20.2461
Gut microbiota abundance (order Selenomonadales id.2165)	rs2834062	G	A	0.0489057	0.0108842	8.43918e-06	14306	20.1895
Gut microbiota abundance (order Selenomonadales id.2165)	rs4463806	T	C	0.0543966	0.0129365	7.80657e-06	14306	17.6811
Gut microbiota abundance (order Selenomonadales id.2165)	rs4722181	G	T	0.0501306	0.0105798	2.00111e-06	14306	22.4518
Gut microbiota abundance (order Selenomonadales id.2165)	rs60274479	C	T	-0.0659623	0.0134137	1.1623e-06	14306	24.1821
Gut microbiota abundance (order Selenomonadales id.2165)	rs61249479	C	A	0.0777075	0.0168628	2.95474e-06	14306	21.2357
Gut microbiota abundance (order Selenomonadales id.2165)	rs71405394	A	G	-0.114178	0.02405	2.16631e-06	14306	22.539
Gut microbiota abundance (order Selenomonadales id.2165)	rs73232831	A	G	-0.151829	0.0314932	1.87452e-06	14306	23.2421
Gut microbiota abundance (order Selenomonadales id.2165)	rs9423647	A	G	0.047817	0.0105282	6.06108e-06	14306	20.628
Gut microbiota abundance (class Negativicutes id.2164)	rs1135612	A	G	0.0529785	0.0119177	9.26296e-06	14306	19.7613
Gut microbiota abundance (class Negativicutes id.2164)	rs13086907	A	G	0.0625312	0.0131735	1.95488e-06	14306	22.5316
Gut microbiota abundance (class Negativicutes id.2164)	rs1643968	C	T	-0.0565284	0.0112298	4.14601e-07	14306	25.339
Gut microbiota abundance (class Negativicutes id.2164)	rs1649999	G	A	0.0748989	0.0166458	7.58124e-06	14306	20.2461
Gut microbiota abundance (class Negativicutes id.2164)	rs2834062	G	A	0.0489057	0.0108842	8.43918e-06	14306	20.1895
Gut microbiota abundance (class Negativicutes id.2164)	rs4463806	T	C	0.0543966	0.0129365	7.80657e-06	14306	17.6811
Gut microbiota abundance (class Negativicutes id.2164)	rs4722181	G	T	0.0501306	0.0105798	2.00111e-06	14306	22.4518
Gut microbiota abundance (class Negativicutes id.2164)	rs60274479	C	T	-0.0659623	0.0134137	1.1623e-06	14306	24.1821
Gut microbiota abundance (class Negativicutes id.2164)	rs61249479	C	A	0.0777075	0.0168628	2.95474e-06	14306	21.2357
Gut microbiota abundance (class Negativicutes id.2164)	rs71405394	A	G	-0.114178	0.02405	2.16631e-06	14306	22.539
Gut microbiota abundance (class Negativicutes id.2164)	rs73232831	A	G	-0.151829	0.0314932	1.87452e-06	14306	23.2421
Gut microbiota abundance (class Negativicutes id.2164)	rs9423647	A	G	0.047817	0.0105282	6.06108e-06	14306	20.628
Gut microbiota abundance (genus Sutterella id.2896)	rs1145877	A	G	0.073548	0.0162413	7.19946e-06	14306	20.5069
Gut microbiota abundance (genus Sutterella id.2896)	rs11591622	G	T	-0.0688382	0.0151375	6.4986e-06	14306	20.68
Gut microbiota abundance (genus Sutterella id.2896)	rs13173038	G	A	-0.0718076	0.0151627	2.72986e-06	14306	22.4279
Gut microbiota abundance (genus Sutterella id.2896)	rs143438747	C	T	-0.145793	0.0306867	3.2802e-06	14306	22.5722
Gut microbiota abundance (genus Sutterella id.2896)	rs2050185	G	A	-0.0575138	0.0128766	7.96948e-06	14306	19.9499
Gut microbiota abundance (genus Sutterella id.2896)	rs2321387	A	G	-0.0592876	0.0124509	1.86518e-06	14306	22.6739
Gut microbiota abundance (genus Sutterella id.2896)	rs2613606	C	T	0.0556794	0.0124117	7.20228e-06	14306	20.1246
Gut microbiota abundance (genus Sutterella id.2896)	rs607327	C	T	-0.0578334	0.0129053	6.63056e-06	14306	20.0827
Gut microbiota abundance (genus Sutterella id.2896)	rs62501473	A	G	0.0694233	0.0149416	5.51849e-06	14306	21.5882
Gut microbiota abundance (genus Sutterella id.2896)	rs7499539	G	A	0.0617478	0.0130998	2.35771e-06	14306	22.2184
Gut microbiota abundance (genus Sutterella id.2896)	rs7638039	C	T	0.0645624	0.0143887	8.66403e-06	14306	20.1334
Gut microbiota abundance (genus Sutterella id.2896)	rs9350083	G	T	-0.0593069	0.0133929	8.22773e-06	14306	19.6093
Gut microbiota abundance (genus Flavonifractor id.2059)	rs114873521	T	C	-0.130067	0.0294087	7.12525e-06	14306	19.5606
Gut microbiota abundance (genus Flavonifractor id.2059)	rs11811696	C	T	-0.116063	0.0241012	2.07348e-06	14306	23.1905
Gut microbiota abundance (genus Flavonifractor id.2059)	rs12030302	A	G	0.0692276	0.0137467	5.60841e-07	14306	25.3607
Gut microbiota abundance (genus Flavonifractor id.2059)	rs34066017	G	A	0.0764294	0.0159789	1.52086e-06	14306	22.8785
Gut microbiota abundance (genus Flavonifractor id.2059)	rs806808	T	C	-0.0667272	0.0136557	1.17972e-06	14306	23.8769
Gut microbiota abundance (genus Blautia id.1992)	rs115043014	A	G	-0.206605	0.043992	5.18597e-06	14306	22.0564
Gut microbiota abundance (genus Blautia id.1992)	rs2788271	T	G	0.0575596	0.0133492	7.16391e-06	14306	18.592
Gut microbiota abundance (genus Coprobacter id.949)	rs11532348	T	C	-0.103931	0.0226826	5.71189e-06	14306	20.9945
Gut microbiota abundance (genus Coprobacter id.949)	rs12684609	C	T	0.100827	0.0220366	6.10183e-06	14306	20.9346
Gut microbiota abundance (genus Coprobacter id.949)	rs12996055	C	A	0.0921817	0.0209405	8.07644e-06	14306	19.3783
Gut microbiota abundance (genus Coprobacter id.949)	rs143662916	T	C	0.253264	0.0540141	3.07249e-06	14306	21.9853
Gut microbiota abundance (genus Coprobacter id.949)	rs189356	A	G	0.0781125	0.0171916	6.26297e-06	14306	20.6447
Gut microbiota abundance (genus Coprobacter id.949)	rs213863	C	T	0.0887412	0.0188377	2.34882e-06	14306	22.1919
Gut microbiota abundance (genus Coprobacter id.949)	rs28402691	C	T	0.110695	0.0251199	9.55675e-06	14306	19.4187
Gut microbiota abundance (genus Coprobacter id.949)	rs305411	G	A	0.129218	0.0264518	1.00907e-06	14306	23.8636
Gut microbiota abundance (genus Coprobacter id.949)	rs3828477	T	G	-0.0912179	0.019569	2.88975e-06	14306	21.7282
Gut microbiota abundance (genus Coprobacter id.949)	rs72821405	C	T	-0.147365	0.0319978	4.75762e-06	14306	21.2104
Gut microbiota abundance (genus Coprobacter id.949)	rs74919520	A	G	0.125703	0.0276296	5.76328e-06	14306	20.6987
Gut microbiota abundance (genus Parabacteroides id.954)	rs115602804	A	G	0.10308	0.0222736	1.93059e-06	14306	21.4175
Gut microbiota abundance (genus Parabacteroides id.954)	rs4236095	G	A	-0.0761961	0.0157042	1.93143e-06	14306	23.5415
Gut microbiota abundance (genus Parabacteroides id.954)	rs60884758	T	C	-0.0702667	0.0142249	5.7069e-07	14306	24.4006
Gut microbiota abundance (genus Parabacteroides id.954)	rs6657302	C	T	-0.10452	0.0225521	9.75708e-06	14306	21.4795
Gut microbiota abundance (genus Parabacteroides id.954)	rs7298818	T	C	0.0888832	0.0200902	8.53631e-06	14306	19.5736
Gut microbiota abundance (genus Ruminococcaceae UCG013 id.11370)	rs11581881	T	C	0.0661211	0.0144736	4.72585e-06	14306	20.8702
Gut microbiota abundance (genus Ruminococcaceae UCG013 id.11370)	rs12189346	A	G	0.0684961	0.014558	1.67954e-06	14306	22.1375
Gut microbiota abundance (genus Ruminococcaceae UCG013 id.11370)	rs12336782	C	T	-0.0856047	0.0189311	8.603e-06	14306	20.4477
Gut microbiota abundance (genus Ruminococcaceae UCG013 id.11370)	rs12485353	A	G	-0.0607903	0.0130847	4.19382e-06	14306	21.5845
Gut microbiota abundance (genus Ruminococcaceae UCG013 id.11370)	rs12781711	T	C	-0.0656129	0.0117477	2.553e-08	14306	31.1941
Gut microbiota abundance (genus Ruminococcaceae UCG013 id.11370)	rs16918863	C	A	0.111491	0.0240157	4.15499e-06	14306	21.5521
Gut microbiota abundance (genus Ruminococcaceae UCG013 id.11370)	rs2730183	A	G	-0.0488692	0.0109907	8.43782e-06	14306	19.7706
Gut microbiota abundance (genus Ruminococcaceae UCG013 id.11370)	rs4385846	G	T	-0.0598404	0.0131807	6.46205e-06	14306	20.6116
Gut microbiota abundance (genus Ruminococcaceae UCG013 id.11370)	rs75088940	C	T	-0.0942968	0.0200712	2.55399e-06	14306	22.0723
Gut microbiota abundance (genus Ruminococcaceae UCG013 id.11370)	rs76973485	T	G	0.194976	0.0418213	3.34981e-06	14306	21.7354
Gut microbiota abundance (genus Ruminococcaceae UCG013 id.11370)	rs9313055	C	T	0.105087	0.023446	9.54707e-06	14306	20.0891
Gut microbiota abundance (family Bacteroidaceae id.917)	rs11585893	G	A	-0.0740746	0.0147633	1.79511e-06	14306	25.1751
Gut microbiota abundance (family Bacteroidaceae id.917)	rs13207588	G	A	-0.059205	0.0131195	7.48497e-06	14306	20.3649
Gut microbiota abundance (family Bacteroidaceae id.917)	rs1340391	C	T	-0.0592004	0.0132244	6.73008e-06	14306	20.04
Gut microbiota abundance (family Bacteroidaceae id.917)	rs17619981	G	T	0.0880978	0.0187002	2.68683e-06	14306	22.1941
Gut microbiota abundance (family Bacteroidaceae id.917)	rs2023437	C	T	-0.0782325	0.0167634	5.01822e-06	14306	21.7796
Gut microbiota abundance (family Bacteroidaceae id.917)	rs66710942	C	T	-0.0488038	0.0107412	5.8626e-06	14306	20.6444
Gut microbiota abundance (family Bacteroidaceae id.917)	rs6795673	T	C	0.0538565	0.0105251	3.37909e-07	14306	26.1833
Gut microbiota abundance (family Bacteroidaceae id.917)	rs9507307	T	C	0.0604456	0.0129128	2.12711e-06	14306	21.9123
Gut microbiota abundance (genus Bacteroides id.918)	rs11585893	G	A	-0.0740746	0.0147633	1.79511e-06	14306	25.1751
Gut microbiota abundance (genus Bacteroides id.918)	rs13207588	G	A	-0.059205	0.0131195	7.48497e-06	14306	20.3649
Gut microbiota abundance (genus Bacteroides id.918)	rs1340391	C	T	-0.0592004	0.0132244	6.73008e-06	14306	20.04
Gut microbiota abundance (genus Bacteroides id.918)	rs17619981	G	T	0.0880978	0.0187002	2.68683e-06	14306	22.1941
Gut microbiota abundance (genus Bacteroides id.918)	rs2023437	C	T	-0.0782325	0.0167634	5.01822e-06	14306	21.7796
Gut microbiota abundance (genus Bacteroides id.918)	rs66710942	C	T	-0.0488038	0.0107412	5.8626e-06	14306	20.6444
Gut microbiota abundance (genus Bacteroides id.918)	rs6795673	T	C	0.0538565	0.0105251	3.37909e-07	14306	26.1833
Gut microbiota abundance (genus Bacteroides id.918)	rs9507307	T	C	0.0604456	0.0129128	2.12711e-06	14306	21.9123
Gut microbiota abundance (genus Ruminococcus gnavus group id.14376)	rs11597105	G	A	0.114673	0.0250653	6.94864e-06	14306	20.9304
Gut microbiota abundance (genus Ruminococcus gnavus group id.14376)	rs11864644	C	T	-0.139804	0.0318253	5.00876e-06	14306	19.2972
Gut microbiota abundance (genus Ruminococcus gnavus group id.14376)	rs12136548	T	C	0.0901946	0.0196476	3.09628e-06	14306	21.0738
Gut microbiota abundance (genus Ruminococcus gnavus group id.14376)	rs12989336	A	G	-0.0846861	0.0187936	7.11803e-06	14306	20.3051
Gut microbiota abundance (genus Ruminococcus gnavus group id.14376)	rs13163520	A	G	-0.127377	0.0233883	5.61009e-08	14306	29.6609
Gut microbiota abundance (genus Ruminococcus gnavus group id.14376)	rs2909242	C	A	0.0909965	0.018351	7.40952e-07	14306	24.5884
Gut microbiota abundance (genus Ruminococcus gnavus group id.14376)	rs3124783	A	G	0.11599	0.0249099	2.6652e-06	14306	21.6819
Gut microbiota abundance (genus Ruminococcus gnavus group id.14376)	rs4388134	C	T	0.0904997	0.0203544	9.11633e-06	14306	19.7687
Gut microbiota abundance (genus Ruminococcus gnavus group id.14376)	rs62167033	C	T	0.185289	0.0396295	3.49526e-06	14306	21.8606
Gut microbiota abundance (genus Ruminococcus gnavus group id.14376)	rs78399089	C	T	0.144445	0.0326618	6.62995e-06	14306	19.558
Gut microbiota abundance (genus Ruminococcus gnavus group id.14376)	rs934940	C	A	-0.105045	0.0229588	2.73703e-06	14306	20.934
Gut microbiota abundance (order Desulfovibrionales id.3156)	rs11599763	T	C	0.0554862	0.0117486	2.60699e-06	14306	22.3048
Gut microbiota abundance (order Desulfovibrionales id.3156)	rs17791387	G	A	-0.0727501	0.0154369	2.25294e-06	14306	22.2099
Gut microbiota abundance (order Desulfovibrionales id.3156)	rs186073	C	T	0.0529219	0.0118542	8.7444e-06	14306	19.9309
Gut microbiota abundance (order Desulfovibrionales id.3156)	rs2692012	A	G	-0.112244	0.0253553	2.27023e-06	14306	19.597
Gut microbiota abundance (order Desulfovibrionales id.3156)	rs2838334	A	G	0.0569024	0.0124223	4.16793e-06	14306	20.9825
Gut microbiota abundance (order Desulfovibrionales id.3156)	rs3935584	T	C	-0.0524466	0.0115749	7.19747e-06	14306	20.5305
Gut microbiota abundance (order Desulfovibrionales id.3156)	rs4506934	T	C	-0.0953383	0.0201367	2.42996e-06	14306	22.416
Gut microbiota abundance (order Desulfovibrionales id.3156)	rs6058181	T	C	0.0836765	0.0166098	2.52773e-07	14306	25.3792
Gut microbiota abundance (order Desulfovibrionales id.3156)	rs62020470	G	A	-0.0573633	0.0129462	7.50983e-06	14306	19.6329
Gut microbiota abundance (order Desulfovibrionales id.3156)	rs72647048	C	T	-0.0772459	0.0170876	9.00285e-06	14306	20.4357
Gut microbiota abundance (order Desulfovibrionales id.3156)	rs9928243	A	C	-0.0544713	0.0117811	3.96634e-06	14306	21.3778
Gut microbiota abundance (family Desulfovibrionaceae id.3169)	rs11599763	T	C	0.0555931	0.0117493	2.49701e-06	14306	22.3881
Gut microbiota abundance (family Desulfovibrionaceae id.3169)	rs17791387	G	A	-0.0729251	0.0154381	2.09677e-06	14306	22.3134
Gut microbiota abundance (family Desulfovibrionaceae id.3169)	rs2692012	A	G	-0.114231	0.0253568	1.5639e-06	14306	20.2945
Gut microbiota abundance (family Desulfovibrionaceae id.3169)	rs2838334	A	G	0.0571419	0.012423	3.82375e-06	14306	21.1571
Gut microbiota abundance (family Desulfovibrionaceae id.3169)	rs3935584	T	C	-0.0525838	0.0115757	6.78141e-06	14306	20.6352
Gut microbiota abundance (family Desulfovibrionaceae id.3169)	rs4506934	T	C	-0.0943381	0.020138	3.16046e-06	14306	21.9453
Gut microbiota abundance (family Desulfovibrionaceae id.3169)	rs6058181	T	C	0.0834742	0.0166111	2.69911e-07	14306	25.2527
Gut microbiota abundance (family Desulfovibrionaceae id.3169)	rs72647048	C	T	-0.0770089	0.017089	9.60882e-06	14306	20.3071
Gut microbiota abundance (family Desulfovibrionaceae id.3169)	rs9928243	A	C	-0.0541732	0.0117819	4.48477e-06	14306	21.1416
Gut microbiota abundance (genus Eubacterium ventriosum group id.11341)	rs11617697	G	A	-0.143349	0.0286241	7.21755e-07	14306	25.0799
Gut microbiota abundance (genus Eubacterium ventriosum group id.11341)	rs12964517	A	G	0.0587198	0.0123453	2.07501e-06	14306	22.6238
Gut microbiota abundance (genus Eubacterium ventriosum group id.11341)	rs13082419	T	C	-0.0715522	0.016137	9.55983e-06	14306	19.6608
Gut microbiota abundance (genus Eubacterium ventriosum group id.11341)	rs16884680	T	G	-0.0906428	0.0191909	1.73968e-06	14306	22.3088
Gut microbiota abundance (genus Eubacterium ventriosum group id.11341)	rs35179274	T	C	-0.0627263	0.013786	5.75798e-06	14306	20.7025
Gut microbiota abundance (genus Eubacterium ventriosum group id.11341)	rs3809430	C	T	-0.0548171	0.0118426	3.5532e-06	14306	21.4258
Gut microbiota abundance (genus Eubacterium ventriosum group id.11341)	rs57199565	C	T	0.0783394	0.0160257	7.9704e-07	14306	23.8961
Gut microbiota abundance (genus Eubacterium ventriosum group id.11341)	rs66746423	T	C	0.0751501	0.0164978	6.11139e-06	14306	20.7495
Gut microbiota abundance (genus Eubacterium ventriosum group id.11341)	rs6704822	A	G	-0.0739179	0.0166705	6.62232e-06	14306	19.6608
Gut microbiota abundance (genus Eubacterium ventriosum group id.11341)	rs72783037	A	C	0.0658926	0.0143747	6.54757e-06	14306	21.0124
Gut microbiota abundance (genus Eubacterium ventriosum group id.11341)	rs73615400	C	T	-0.0956303	0.0193428	9.53608e-07	14306	24.4429
Gut microbiota abundance (genus Eubacterium ventriosum group id.11341)	rs73849225	C	T	0.0975711	0.0224388	5.20907e-06	14306	18.9079
Gut microbiota abundance (genus Eubacterium ventriosum group id.11341)	rs78250280	A	G	0.0749762	0.0164404	3.35792e-06	14306	20.798
Gut microbiota abundance (genus Eubacterium ventriosum group id.11341)	rs876734	C	T	0.0618696	0.0132532	2.88908e-06	14306	21.7928
Gut microbiota abundance (genus Eubacterium ventriosum group id.11341)	rs9316536	G	T	-0.0817111	0.0183121	7.8352e-06	14306	19.9107
Gut microbiota abundance (genus Marvinbryantia id.2005)	rs11620597	C	T	0.119479	0.0271688	7.80171e-06	14306	19.3394
Gut microbiota abundance (genus Marvinbryantia id.2005)	rs1187983	T	C	-0.0935456	0.0193174	2.02428e-06	14306	23.4504
Gut microbiota abundance (genus Marvinbryantia id.2005)	rs146541147	A	G	0.118845	0.0268423	6.86294e-06	14306	19.603
Gut microbiota abundance (genus Marvinbryantia id.2005)	rs2724813	A	G	0.0840769	0.0167551	6.28449e-07	14306	25.1802
Gut microbiota abundance (genus Marvinbryantia id.2005)	rs2842896	T	C	-0.0649396	0.0131146	7.25371e-07	14306	24.5194
Gut microbiota abundance (genus Marvinbryantia id.2005)	rs2863363	A	G	-0.0634861	0.0136323	3.11279e-06	14306	21.688
Gut microbiota abundance (genus Marvinbryantia id.2005)	rs3125832	C	A	0.0679323	0.015012	5.02736e-06	14306	20.4774
Gut microbiota abundance (genus Marvinbryantia id.2005)	rs61884471	A	G	0.124426	0.0248431	1.01163e-06	14306	25.0848
Gut microbiota abundance (genus Marvinbryantia id.2005)	rs72948274	C	A	-0.126354	0.0272212	3.25912e-06	14306	21.5458
Gut microbiota abundance (genus Marvinbryantia id.2005)	rs8006832	T	G	-0.0952415	0.0216699	6.58082e-06	14306	19.317
Gut microbiota abundance (genus Roseburia id.2012)	rs12740451	C	T	0.0697527	0.0153607	7.3426e-06	14306	20.6205
Gut microbiota abundance (genus Roseburia id.2012)	rs16910295	C	T	-0.0980434	0.020957	2.91112e-06	14306	21.8866
Gut microbiota abundance (genus Roseburia id.2012)	rs2160994	T	C	-0.0550687	0.0112481	9.6984e-07	14306	23.9691
Gut microbiota abundance (genus Roseburia id.2012)	rs2943022	C	T	0.0493786	0.0106763	4.11405e-06	14306	21.3912
Gut microbiota abundance (genus Roseburia id.2012)	rs302266	C	T	-0.0777312	0.0172985	8.12587e-06	14306	20.1917
Gut microbiota abundance (genus Roseburia id.2012)	rs329182	C	T	0.0690327	0.0152884	5.90147e-06	14306	20.3885
Gut microbiota abundance (genus Roseburia id.2012)	rs55858165	C	A	0.179284	0.0404954	9.98964e-06	14306	19.6007
Gut microbiota abundance (genus Roseburia id.2012)	rs57466170	T	C	0.0741405	0.0171601	8.30099e-06	14306	18.6669
Gut microbiota abundance (genus Roseburia id.2012)	rs6445851	G	A	0.0497336	0.0108158	3.5272e-06	14306	21.1438
Gut microbiota abundance (genus Roseburia id.2012)	rs6930661	T	C	-0.0961587	0.0204975	2.47942e-06	14306	22.0077
Gut microbiota abundance (genus Roseburia id.2012)	rs75326254	T	C	-0.104628	0.0230897	7.50205e-06	14306	20.5333
Gut microbiota abundance (genus Roseburia id.2012)	rs78753150	C	A	0.0968739	0.0214067	9.98321e-06	14306	20.4793
Gut microbiota abundance (genus Roseburia id.2012)	rs9300744	T	C	-0.0588452	0.0126228	4.75116e-06	14306	21.7325
Gut microbiota abundance (genus Oscillibacter id.2063)	rs11627628	C	T	0.143961	0.0290223	1.00921e-06	14306	24.6052
Gut microbiota abundance (genus Oscillibacter id.2063)	rs11990279	C	T	-0.0824934	0.0180457	4.94299e-06	14306	20.8973
Gut microbiota abundance (genus Oscillibacter id.2063)	rs12649930	G	T	0.121589	0.0259612	4.09383e-06	14306	21.9351
Gut microbiota abundance (genus Oscillibacter id.2063)	rs133832	C	A	-0.0795527	0.0162411	1.1472e-06	14306	23.9927
Gut microbiota abundance (genus Oscillibacter id.2063)	rs16866406	G	A	0.0988765	0.0208795	3.07822e-06	14306	22.4257
Gut microbiota abundance (genus Oscillibacter id.2063)	rs16934185	G	A	-0.129568	0.028157	4.38036e-06	14306	21.175
Gut microbiota abundance (genus Oscillibacter id.2063)	rs234108	G	A	0.0749553	0.0152632	9.16326e-07	14306	24.1165
Gut microbiota abundance (genus Oscillibacter id.2063)	rs36095275	T	C	-0.0752368	0.0156861	1.39627e-06	14306	23.0054
Gut microbiota abundance (genus Oscillibacter id.2063)	rs4506202	A	G	0.0711323	0.0152261	3.20826e-06	14306	21.8251
Gut microbiota abundance (genus Oscillibacter id.2063)	rs61883564	G	A	-0.101351	0.0221016	3.38712e-06	14306	21.0285
Gut microbiota abundance (genus Oscillibacter id.2063)	rs75453768	T	G	0.12212	0.0268629	5.34737e-06	14306	20.6665
Gut microbiota abundance (genus Oscillibacter id.2063)	rs761240	T	G	0.17664	0.0388812	2.0384e-06	14306	20.6395
Gut microbiota abundance (genus Oscillibacter id.2063)	rs9393920	A	G	0.0744662	0.0151081	9.92247e-07	14306	24.294
Gut microbiota abundance (family Victivallaceae id.2255)	rs11671100	C	A	-0.160034	0.0349472	4.08037e-06	14306	20.9701
Gut microbiota abundance (family Victivallaceae id.2255)	rs11764871	T	G	0.127099	0.025656	7.4929e-07	14306	24.5418
Gut microbiota abundance (family Victivallaceae id.2255)	rs2944282	C	T	-0.124197	0.0257026	1.56603e-06	14306	23.349
Gut microbiota abundance (family Victivallaceae id.2255)	rs34962571	C	A	-0.186945	0.0418412	6.24827e-06	14306	19.9627
Gut microbiota abundance (family Victivallaceae id.2255)	rs4396289	T	C	-0.152918	0.0288525	1.53784e-07	14306	28.0899
Gut microbiota abundance (family Victivallaceae id.2255)	rs61702987	C	T	0.145501	0.0300007	3.07921e-06	14306	23.5217
Gut microbiota abundance (family Victivallaceae id.2255)	rs62570196	T	C	-0.246101	0.0483077	2.69855e-07	14306	25.9534
Gut microbiota abundance (family Victivallaceae id.2255)	rs6545794	G	A	-0.197786	0.0410495	5.97008e-07	14306	23.2154
Gut microbiota abundance (family Victivallaceae id.2255)	rs7077363	A	G	0.148942	0.0318366	2.83374e-06	14306	21.8867
Gut microbiota abundance (family Victivallaceae id.2255)	rs7314815	A	G	0.101088	0.0225594	6.40088e-06	14306	20.0791
Gut microbiota abundance (family Victivallaceae id.2255)	rs7627405	T	C	-0.134158	0.0301427	8.19426e-06	14306	19.8093
Gut microbiota abundance (genus Gordonibacter id.821)	rs13412653	C	A	0.107597	0.0239228	8.61133e-06	14306	20.2291
Gut microbiota abundance (genus Gordonibacter id.821)	rs16955299	A	G	-0.196423	0.0433538	6.37016e-06	14306	20.5272
Gut microbiota abundance (genus Gordonibacter id.821)	rs322296	A	G	0.17869	0.037722	4.0242e-06	14306	22.4394
Gut microbiota abundance (genus Gordonibacter id.821)	rs35042269	A	C	-0.180293	0.0403296	8.10849e-06	14306	19.9853
Gut microbiota abundance (genus Gordonibacter id.821)	rs3765837	G	T	-0.190729	0.0433608	7.16902e-06	14306	19.3481
Gut microbiota abundance (genus Gordonibacter id.821)	rs4596722	A	G	-0.102908	0.0231571	9.0567e-06	14306	19.7483
Gut microbiota abundance (genus Gordonibacter id.821)	rs71545975	G	A	-0.153972	0.0338918	7.03947e-06	14306	20.6393
Gut microbiota abundance (genus Gordonibacter id.821)	rs72714787	A	C	0.181405	0.0377102	1.42889e-06	14306	23.1409
Gut microbiota abundance (genus Gordonibacter id.821)	rs72939513	G	A	-0.21399	0.0490592	7.98197e-06	14306	19.0259
Gut microbiota abundance (genus Gordonibacter id.821)	rs7294633	C	T	-0.12867	0.0249946	3.43764e-07	14306	26.501
Gut microbiota abundance (genus Gordonibacter id.821)	rs768830	G	A	-0.149852	0.0333315	7.75586e-06	14306	20.2123
Gut microbiota abundance (family Peptococcaceae id.2024)	rs117452796	G	A	-0.257982	0.0549569	3.15297e-06	14306	22.0361
Gut microbiota abundance (family Peptococcaceae id.2024)	rs12144792	T	C	0.064399	0.0141246	5.82237e-06	14306	20.7877
Gut microbiota abundance (family Peptococcaceae id.2024)	rs12634826	G	T	-0.0739885	0.0150931	1.01109e-06	14306	24.031
Gut microbiota abundance (family Peptococcaceae id.2024)	rs12992764	G	T	0.0684213	0.0141137	1.46157e-06	14306	23.5018
Gut microbiota abundance (family Peptococcaceae id.2024)	rs150600492	C	A	0.135774	0.0289757	2.31308e-06	14306	21.9566
Gut microbiota abundance (family Peptococcaceae id.2024)	rs35703006	T	G	0.0812655	0.0164355	4.94778e-07	14306	24.4482
Gut microbiota abundance (family Peptococcaceae id.2024)	rs4990837	A	G	-0.0910387	0.0185869	1.74193e-06	14306	23.9904
Gut microbiota abundance (family Peptococcaceae id.2024)	rs75430375	T	C	-0.147941	0.0317498	3.40847e-06	14306	21.7118
Gut microbiota abundance (family Peptococcaceae id.2024)	rs75898026	G	A	-0.0821779	0.0173541	2.02209e-06	14306	22.4236
Gut microbiota abundance (genus Lachnospiraceae NC2004 group id.11316)	rs117467633	C	T	-0.169687	0.0383169	9.13314e-06	14306	19.6118
Gut microbiota abundance (genus Lachnospiraceae NC2004 group id.11316)	rs12127733	A	G	0.115182	0.0246006	3.10592e-06	14306	21.9219
Gut microbiota abundance (genus Lachnospiraceae NC2004 group id.11316)	rs12208226	A	C	-0.154739	0.0340372	9.74833e-06	14306	20.6677
Gut microbiota abundance (genus Lachnospiraceae NC2004 group id.11316)	rs12863463	A	G	-0.156365	0.0345372	6.03976e-06	14306	20.4977
Gut microbiota abundance (genus Lachnospiraceae NC2004 group id.11316)	rs17067076	A	G	-0.154631	0.0352194	5.61203e-06	14306	19.2765
Gut microbiota abundance (genus Lachnospiraceae NC2004 group id.11316)	rs1928659	C	T	0.102522	0.0226445	6.17234e-06	14306	20.4979
Gut microbiota abundance (genus Lachnospiraceae NC2004 group id.11316)	rs1929743	C	T	0.0837206	0.0190318	9.05503e-06	14306	19.3511
Gut microbiota abundance (genus Lachnospiraceae NC2004 group id.11316)	rs3756315	G	A	-0.0883469	0.0188397	3.32583e-06	14306	21.9905
Gut microbiota abundance (genus Lachnospiraceae NC2004 group id.11316)	rs6116753	A	G	0.0994748	0.0209139	2.92247e-06	14306	22.6233
Gut microbiota abundance (genus Prevotella7 id.11182)	rs118038478	G	A	0.205676	0.0468917	7.85416e-06	14306	19.2387
Gut microbiota abundance (genus Prevotella7 id.11182)	rs12124567	G	A	-0.121281	0.0275017	9.48986e-06	14306	19.4476
Gut microbiota abundance (genus Prevotella7 id.11182)	rs12195431	C	T	0.196528	0.0442322	8.72811e-06	14306	19.7411
Gut microbiota abundance (genus Prevotella7 id.11182)	rs2240542	T	C	0.12085	0.0261776	4.8415e-06	14306	21.3125
Gut microbiota abundance (genus Prevotella7 id.11182)	rs2918132	C	T	0.114648	0.0254916	6.42407e-06	14306	20.2273
Gut microbiota abundance (genus Prevotella7 id.11182)	rs430270	C	A	0.139155	0.0297055	2.86847e-06	14306	21.9444
Gut microbiota abundance (genus Prevotella7 id.11182)	rs57404562	A	C	0.155486	0.0316057	6.2157e-07	14306	24.202
Gut microbiota abundance (genus Prevotella7 id.11182)	rs79263163	C	A	-0.143982	0.031501	7.51052e-06	14306	20.8914
Gut microbiota abundance (genus Prevotella7 id.11182)	rs9426434	C	T	-0.123657	0.0278514	9.71717e-06	14306	19.7126
Gut microbiota abundance (genus Prevotella7 id.11182)	rs9608249	G	A	-0.158213	0.0336317	2.06685e-06	14306	22.1303
Gut microbiota abundance (genus Prevotella7 id.11182)	rs9959718	A	G	0.133012	0.0275361	1.9006e-06	14306	23.3333
Gut microbiota abundance (genus Victivallis id.2256)	rs11899949	A	G	0.130568	0.0276239	2.76707e-06	1531	22.341
Gut microbiota abundance (genus Victivallis id.2256)	rs12512543	C	A	-0.178036	0.0374344	2.54132e-06	1531	22.619
Gut microbiota abundance (genus Victivallis id.2256)	rs173120	T	C	-0.13381	0.0290127	7.65244e-06	1531	21.2716
Gut microbiota abundance (genus Victivallis id.2256)	rs1882775	G	A	-0.13827	0.031273	8.72831e-06	1531	19.5487
Gut microbiota abundance (genus Victivallis id.2256)	rs2546432	T	C	0.110803	0.0249655	9.93276e-06	1531	19.698
Gut microbiota abundance (genus Victivallis id.2256)	rs342302	G	A	-0.152754	0.0351572	8.15943e-06	1531	18.878
Gut microbiota abundance (genus Victivallis id.2256)	rs4764863	A	G	0.121561	0.0246058	8.22224e-07	1531	24.407
Gut microbiota abundance (genus Victivallis id.2256)	rs4895919	T	C	0.116918	0.0247515	2.75201e-06	1531	22.3131
Gut microbiota abundance (genus Victivallis id.2256)	rs56349194	G	A	-0.158501	0.0315231	6.25749e-07	1531	25.2817
Gut microbiota abundance (genus Victivallis id.2256)	rs911666	C	T	-0.118576	0.0263146	7.65244e-06	1531	20.3049
Gut microbiota abundance (genus Eubacterium oxidoreducens group id.11339)	rs12129908	C	A	-0.0893273	0.0198333	5.79522e-06	14306	20.2852
Gut microbiota abundance (genus Eubacterium oxidoreducens group id.11339)	rs12423772	T	G	0.14098	0.0295029	2.62924e-06	14306	22.8342
Gut microbiota abundance (genus Eubacterium oxidoreducens group id.11339)	rs2973294	T	G	0.0923559	0.0195439	2.38836e-06	14306	22.3309
Gut microbiota abundance (genus Eubacterium oxidoreducens group id.11339)	rs34561138	A	G	0.216145	0.045992	2.51166e-06	14306	22.0864
Gut microbiota abundance (genus Eubacterium oxidoreducens group id.11339)	rs440215	C	T	-0.0932766	0.0195294	1.65406e-06	14306	22.8122
Gut microbiota abundance (genus Oscillospira id.2064)	rs12206468	A	G	-0.133016	0.0269733	1.04222e-06	14306	24.3187
Gut microbiota abundance (genus Oscillospira id.2064)	rs12925026	C	T	0.13559	0.030678	9.31022e-06	14306	19.5345
Gut microbiota abundance (genus Oscillospira id.2064)	rs1954532	T	C	0.0826246	0.0175252	2.26772e-06	14306	22.2276
Gut microbiota abundance (genus Oscillospira id.2064)	rs28889936	C	A	0.114051	0.0252838	3.36589e-06	14306	20.3476
Gut microbiota abundance (genus Oscillospira id.2064)	rs62422654	T	C	0.0898456	0.0198088	6.46755e-06	14306	20.572
Gut microbiota abundance (genus Oscillospira id.2064)	rs72866977	C	A	-0.130569	0.0281674	5.62704e-06	14306	21.4875
Gut microbiota abundance (genus Oscillospira id.2064)	rs751183	T	C	0.0774322	0.0172216	6.85125e-06	14306	20.216
Gut microbiota abundance (genus Oscillospira id.2064)	rs8076323	G	A	0.0715392	0.0156539	5.61319e-06	14306	20.8854
Gut microbiota abundance (genus Catenibacterium id.2153)	rs12404911	T	C	0.140717	0.0304142	2.79892e-06	14306	21.4062
Gut microbiota abundance (genus Catenibacterium id.2153)	rs212393	G	A	0.135254	0.0286209	3.62485e-06	14306	22.3323
Gut microbiota abundance (genus Catenibacterium id.2153)	rs73128290	G	A	0.129726	0.0284563	4.29368e-06	14306	20.7825
Gut microbiota abundance (genus Catenibacterium id.2153)	rs7742829	T	C	0.11411	0.0251099	5.60725e-06	14306	20.6518
Gut microbiota abundance (genus Ruminococcus2 id.11374)	rs12406309	C	A	-0.063193	0.0142275	9.78949e-06	14306	19.7279
Gut microbiota abundance (genus Ruminococcus2 id.11374)	rs12986628	C	T	-0.0665937	0.0140168	2.142e-06	14306	22.5719
Gut microbiota abundance (genus Ruminococcus2 id.11374)	rs1819812	T	G	0.0842356	0.0184893	5.28433e-06	14306	20.7563
Gut microbiota abundance (genus Ruminococcus2 id.11374)	rs2368224	G	T	0.199648	0.0438453	3.62928e-06	14306	20.734
Gut microbiota abundance (genus Ruminococcus2 id.11374)	rs2846589	G	T	-0.0522093	0.0116382	7.58892e-06	14306	20.1245
Gut microbiota abundance (genus Ruminococcus2 id.11374)	rs2997412	A	G	0.0568439	0.0122325	4.22114e-06	14306	21.5942
Gut microbiota abundance (genus Ruminococcus2 id.11374)	rs4400279	G	A	0.0546114	0.0120077	5.79923e-06	14306	20.6846
Gut microbiota abundance (genus Ruminococcus2 id.11374)	rs4799823	T	C	0.0837001	0.0182263	5.40132e-06	14306	21.0889
Gut microbiota abundance (genus Ruminococcus2 id.11374)	rs55707116	A	C	0.0865522	0.0189141	8.0059e-06	14306	20.9404
Gut microbiota abundance (genus Ruminococcus2 id.11374)	rs58681734	G	A	0.0723875	0.0160787	4.18177e-06	14306	20.2687
Gut microbiota abundance (genus Ruminococcus2 id.11374)	rs61791565	C	T	-0.0523503	0.0117119	6.78938e-06	14306	19.9795
Gut microbiota abundance (genus Ruminococcus2 id.11374)	rs75140805	G	T	0.0836825	0.0176445	3.95294e-06	14306	22.4932
Gut microbiota abundance (genus Ruminococcus2 id.11374)	rs7635831	A	G	0.0618344	0.0129031	1.98052e-06	14306	22.9653
Gut microbiota abundance (genus Ruminococcus2 id.11374)	rs7693984	A	G	-0.102822	0.0235087	9.42128e-06	14306	19.13
Gut microbiota abundance (genus Ruminococcus2 id.11374)	rs78120384	G	A	-0.192815	0.0392045	3.31184e-07	14306	24.1885
Gut microbiota abundance (genus Holdemanella id.11393)	rs12513188	A	G	0.0903906	0.0195276	4.65479e-06	14306	21.4264
Gut microbiota abundance (genus Holdemanella id.11393)	rs17586763	C	T	-0.227285	0.0510135	7.71951e-06	14306	19.8505
Gut microbiota abundance (genus Holdemanella id.11393)	rs1926302	A	G	-0.107972	0.0231421	7.50136e-06	14306	21.7679
Gut microbiota abundance (genus Holdemanella id.11393)	rs34187114	A	C	-0.104505	0.022601	5.13499e-06	14306	21.3805
Gut microbiota abundance (genus Holdemanella id.11393)	rs35228298	A	G	0.0934832	0.0202886	7.29844e-06	14306	21.2306
Gut microbiota abundance (genus Holdemanella id.11393)	rs4541991	C	T	-0.0927334	0.0194435	2.10092e-06	14306	22.747
Gut microbiota abundance (genus Holdemanella id.11393)	rs607782	T	C	0.0854214	0.0172515	7.19449e-07	14306	24.5177
Gut microbiota abundance (genus Holdemanella id.11393)	rs62113381	C	T	-0.105447	0.0232029	5.53886e-06	14306	20.653
Gut microbiota abundance (genus Holdemanella id.11393)	rs73011279	C	T	-0.0961669	0.0199336	1.36044e-06	14306	23.2745
Gut microbiota abundance (genus Holdemanella id.11393)	rs75764681	C	T	-0.283103	0.0598999	1.94272e-06	14306	22.3376
Gut microbiota abundance (genus Holdemanella id.11393)	rs8113760	A	G	0.078999	0.01734	4.62392e-06	14306	20.7561
Gut microbiota abundance (genus Rikenellaceae RC9 gut group id.11191)	rs12501673	G	A	0.116395	0.0262253	6.28985e-06	14306	19.6983
Gut microbiota abundance (genus Rikenellaceae RC9 gut group id.11191)	rs17032291	C	T	-0.169579	0.0368251	6.60998e-06	14306	21.2059
Gut microbiota abundance (genus Rikenellaceae RC9 gut group id.11191)	rs17582787	G	A	-0.157739	0.0339924	3.55378e-06	14306	21.5335
Gut microbiota abundance (genus Rikenellaceae RC9 gut group id.11191)	rs2074881	C	T	-0.142236	0.032391	9.44778e-06	14306	19.2828
Gut microbiota abundance (genus Rikenellaceae RC9 gut group id.11191)	rs2900503	G	T	0.172329	0.0326671	1.55282e-07	14306	27.8289
Gut microbiota abundance (genus Rikenellaceae RC9 gut group id.11191)	rs2998141	T	C	0.136346	0.0293073	4.42374e-06	14306	21.6438
Gut microbiota abundance (genus Rikenellaceae RC9 gut group id.11191)	rs4270579	G	A	0.118021	0.0271041	5.45645e-06	14306	18.9604
Gut microbiota abundance (genus Rikenellaceae RC9 gut group id.11191)	rs4717843	T	G	-0.119376	0.0260548	4.71726e-06	14306	20.9922
Gut microbiota abundance (genus Rikenellaceae RC9 gut group id.11191)	rs7712231	G	A	0.156284	0.0350462	7.9704e-06	14306	19.886
Gut microbiota abundance (genus Rikenellaceae RC9 gut group id.11191)	rs80309088	A	G	0.17405	0.0383423	4.55638e-06	14306	20.6059
Gut microbiota abundance (genus Rikenellaceae RC9 gut group id.11191)	rs9887954	A	G	-0.114849	0.0249013	4.80806e-06	14306	21.2721
Gut microbiota abundance (genus Ruminococcaceae UCG009 id.11366)	rs12508214	T	C	-0.0774649	0.0168937	4.75488e-06	14306	21.0262
Gut microbiota abundance (genus Ruminococcaceae UCG009 id.11366)	rs138460696	G	A	0.139274	0.0315794	9.80844e-06	14306	19.4506
Gut microbiota abundance (genus Ruminococcaceae UCG009 id.11366)	rs1550196	G	A	-0.130842	0.0262478	1.13287e-06	14306	24.849
Gut microbiota abundance (genus Ruminococcaceae UCG009 id.11366)	rs2058609	A	G	-0.0816464	0.017472	3.12486e-06	14306	21.8368
Gut microbiota abundance (genus Ruminococcaceae UCG009 id.11366)	rs2192926	G	A	-0.089048	0.0192989	4.87742e-06	14306	21.2904
Gut microbiota abundance (genus Ruminococcaceae UCG009 id.11366)	rs4079028	T	C	0.0915623	0.019936	3.28246e-06	14306	21.0939
Gut microbiota abundance (genus Ruminococcaceae UCG009 id.11366)	rs4708333	G	T	-0.084033	0.0174757	1.56246e-06	14306	23.1223
Gut microbiota abundance (genus Ruminococcaceae UCG009 id.11366)	rs6952765	A	G	0.0732099	0.0166777	8.13055e-06	14306	19.2694
Gut microbiota abundance (genus Ruminococcaceae UCG009 id.11366)	rs758191	G	T	0.17702	0.0375113	9.0099e-06	14306	22.27
Gut microbiota abundance (genus Ruminococcaceae UCG009 id.11366)	rs78410648	G	A	0.120989	0.0277317	9.67208e-06	14306	19.0344
Gut microbiota abundance (genus Ruminococcaceae UCG009 id.11366)	rs9558661	C	T	-0.0897823	0.0200739	7.00842e-06	14306	20.0041
Gut microbiota abundance (phylum Cyanobacteria id.1500)	rs12555298	A	G	0.0974327	0.0219351	8.0863e-06	14306	19.7301
Gut microbiota abundance (phylum Cyanobacteria id.1500)	rs2585223	C	T	0.111364	0.0247743	8.85727e-06	14306	20.2063
Gut microbiota abundance (phylum Cyanobacteria id.1500)	rs584122	C	T	0.151774	0.0326827	4.22776e-06	14306	21.5655
Gut microbiota abundance (phylum Cyanobacteria id.1500)	rs61972390	C	T	0.107346	0.0242469	9.11381e-06	14306	19.6001
Gut microbiota abundance (phylum Cyanobacteria id.1500)	rs7148504	G	T	-0.0800404	0.0176621	6.62384e-06	14306	20.5368
Gut microbiota abundance (phylum Cyanobacteria id.1500)	rs76531781	C	T	-0.231868	0.0493393	2.87336e-06	14306	22.0849
Gut microbiota abundance (phylum Cyanobacteria id.1500)	rs789068	A	G	-0.111385	0.0212922	1.5717e-07	14306	27.3661
Gut microbiota abundance (phylum Cyanobacteria id.1500)	rs9864379	C	T	-0.138933	0.0268045	2.03334e-07	14306	26.8655
Gut microbiota abundance (genus Ruminococcaceae UCG010 id.11367)	rs12597105	G	A	-0.0670855	0.0144415	4.87304e-06	14306	21.5791
Gut microbiota abundance (genus Ruminococcaceae UCG010 id.11367)	rs2820282	A	C	0.0592304	0.0125917	2.85384e-06	14306	22.1269
Gut microbiota abundance (genus Ruminococcaceae UCG010 id.11367)	rs682403	G	A	-0.0588161	0.0124671	2.36537e-06	14306	22.2567
Gut microbiota abundance (genus Ruminococcaceae UCG010 id.11367)	rs6958419	T	C	-0.0585718	0.0124994	2.84165e-06	14306	21.9583
Gut microbiota abundance (genus Ruminococcaceae UCG010 id.11367)	rs73218807	A	G	-0.166211	0.0367938	6.43028e-06	14306	20.4066
Gut microbiota abundance (genus Ruminococcaceae UCG010 id.11367)	rs7441445	C	T	0.05695	0.0126502	6.8019e-06	14306	20.2671
Gut microbiota abundance (genus Phascolarctobacterium id.2168)	rs12618201	G	A	0.0641657	0.0138202	3.37699e-06	14306	21.5564
Gut microbiota abundance (genus Phascolarctobacterium id.2168)	rs1264476	T	G	-0.0767335	0.0166041	4.29566e-06	14306	21.357
Gut microbiota abundance (genus Phascolarctobacterium id.2168)	rs56069061	A	G	-0.111306	0.0230694	1.87176e-06	14306	23.279
Gut microbiota abundance (genus Phascolarctobacterium id.2168)	rs56157888	C	A	0.0954864	0.0193976	1.08505e-06	14306	24.2319
Gut microbiota abundance (genus Phascolarctobacterium id.2168)	rs74540770	A	G	-0.121014	0.0258621	3.60272e-06	14306	21.8949
Gut microbiota abundance (genus Phascolarctobacterium id.2168)	rs75882962	C	T	0.0968661	0.0190575	3.18985e-07	14306	25.8352
Gut microbiota abundance (genus Phascolarctobacterium id.2168)	rs7982713	A	G	0.0726921	0.0163201	9.72165e-06	14306	19.8394
Gut microbiota abundance (genus Veillonella id.2198)	rs1882878	G	A	-0.0768966	0.0163908	2.98092e-06	14306	22.0097
Gut microbiota abundance (genus Veillonella id.2198)	rs2013594	T	C	0.0720698	0.0155153	3.42129e-06	14306	21.5768
Gut microbiota abundance (genus Veillonella id.2198)	rs62376424	T	C	-0.0762216	0.0163499	3.65452e-06	14306	21.7333
Gut microbiota abundance (genus Veillonella id.2198)	rs6656807	A	G	-0.0703062	0.0153954	5.49693e-06	14306	20.8548
Gut microbiota abundance (genus Veillonella id.2198)	rs742016	G	A	-0.0688571	0.0149769	4.65693e-06	14306	21.1375
Gut microbiota abundance (genus Lactobacillus id.1837)	rs12693845	T	C	-0.0805447	0.0177429	8.96314e-06	14306	20.6075
Gut microbiota abundance (genus Lactobacillus id.1837)	rs1530559	A	G	0.0804001	0.0178207	4.93106e-06	14306	20.3547
Gut microbiota abundance (genus Lactobacillus id.1837)	rs16861661	A	G	-0.183147	0.038148	1.27809e-06	14306	23.0492
Gut microbiota abundance (genus Lactobacillus id.1837)	rs62314653	A	C	0.187692	0.0394585	2.24383e-06	14306	22.6261
Gut microbiota abundance (genus Lactobacillus id.1837)	rs7399658	A	G	-0.107134	0.0221883	3.12097e-06	14306	23.3135
Gut microbiota abundance (genus Lactobacillus id.1837)	rs768253	G	T	-0.079195	0.0171791	4.24766e-06	14306	21.2518
Gut microbiota abundance (genus Lactobacillus id.1837)	rs77478751	G	A	-0.219886	0.0475759	7.32706e-06	14306	21.361
Gut microbiota abundance (genus Lactobacillus id.1837)	rs921925	C	A	0.0985077	0.0203229	9.71673e-07	14306	23.4947
Gut microbiota abundance (phylum Bacteroidetes id.905)	rs17343978	C	A	-0.0556041	0.0120272	7.2247e-06	14306	21.3739
Gut microbiota abundance (phylum Bacteroidetes id.905)	rs2032750	T	C	0.0510857	0.0106804	1.70836e-06	14306	22.8783
Gut microbiota abundance (phylum Bacteroidetes id.905)	rs62531359	G	T	0.0657788	0.0149886	8.42326e-06	14306	19.2597
Gut microbiota abundance (phylum Bacteroidetes id.905)	rs62575403	T	C	0.145424	0.0311079	2.95951e-06	14306	21.854
Gut microbiota abundance (phylum Bacteroidetes id.905)	rs6586324	C	T	0.0477792	0.0105437	7.36885e-06	14306	20.5349
Gut microbiota abundance (phylum Bacteroidetes id.905)	rs72706335	C	T	-0.223193	0.0493382	7.13116e-06	14306	20.4642
Gut microbiota abundance (phylum Bacteroidetes id.905)	rs73512608	A	G	-0.123117	0.0236743	2.53893e-07	14306	27.0447
Gut microbiota abundance (phylum Bacteroidetes id.905)	rs73846128	G	A	-0.0664262	0.0133481	4.783e-07	14306	24.7651
Gut microbiota abundance (phylum Bacteroidetes id.905)	rs73975615	A	G	-0.207163	0.0442629	1.20412e-06	14306	21.9051
Gut microbiota abundance (phylum Bacteroidetes id.905)	rs929878	C	T	0.0540001	0.0121526	6.51118e-06	14306	19.7447
Gut microbiota abundance (genus Erysipelatoclostridium id.11381)	rs1434153	A	G	-0.0684526	0.0152443	6.85299e-06	14306	20.1635
Gut microbiota abundance (genus Erysipelatoclostridium id.11381)	rs16936671	T	C	-0.0968026	0.0217883	6.0431e-06	14306	19.7391
Gut microbiota abundance (genus Erysipelatoclostridium id.11381)	rs17804233	T	C	0.0662914	0.0144203	4.58606e-06	14306	21.1332
Gut microbiota abundance (genus Erysipelatoclostridium id.11381)	rs2901723	C	A	-0.0641339	0.0144295	8.79468e-06	14306	19.7548
Gut microbiota abundance (genus Erysipelatoclostridium id.11381)	rs340991	G	A	-0.0740482	0.0158891	3.74938e-06	14306	21.7185
Gut microbiota abundance (genus Erysipelatoclostridium id.11381)	rs3804326	G	A	0.14147	0.0336352	9.85281e-06	14306	17.6905
Gut microbiota abundance (genus Erysipelatoclostridium id.11381)	rs45480394	G	T	-0.0687134	0.0151835	7.66161e-06	14306	20.4804
Gut microbiota abundance (genus Erysipelatoclostridium id.11381)	rs4697572	G	A	-0.0810636	0.0163308	7.59347e-07	14306	24.6398
Gut microbiota abundance (genus Erysipelatoclostridium id.11381)	rs58236560	T	G	-0.111157	0.0234426	2.16118e-06	14306	22.4834
Gut microbiota abundance (genus Erysipelatoclostridium id.11381)	rs61806970	T	C	0.142548	0.0320688	9.09411e-06	14306	19.7586
Gut microbiota abundance (genus Erysipelatoclostridium id.11381)	rs622418	G	A	-0.0668051	0.0143224	3.68154e-06	14306	21.7564
Gut microbiota abundance (genus Erysipelatoclostridium id.11381)	rs6474512	A	C	-0.067015	0.0143201	3.01544e-06	14306	21.9004
Gut microbiota abundance (genus Erysipelatoclostridium id.11381)	rs710230	T	C	-0.143381	0.0281514	6.33126e-07	14306	25.9408
Gut microbiota abundance (genus Erysipelatoclostridium id.11381)	rs7221249	A	G	-0.0839861	0.0142741	4.30953e-09	14306	34.6192
Gut microbiota abundance (genus Erysipelatoclostridium id.11381)	rs9590927	G	A	0.0646003	0.0143479	6.39043e-06	14306	20.2718
Gut microbiota abundance (order Burkholderiales id.2874)	rs1511453	G	A	0.0910999	0.0199479	8.00092e-06	14306	20.8565
Gut microbiota abundance (order Burkholderiales id.2874)	rs1928341	A	G	-0.0507782	0.0110587	4.51513e-06	14306	21.0837
Gut microbiota abundance (order Burkholderiales id.2874)	rs2321387	A	G	-0.0508514	0.0109588	3.25784e-06	14306	21.5318
Gut microbiota abundance (order Burkholderiales id.2874)	rs2613606	C	T	0.0499561	0.0109264	4.13361e-06	14306	20.9037
Gut microbiota abundance (order Burkholderiales id.2874)	rs4033856	C	T	-0.0833445	0.0167489	5.66826e-07	14306	24.7617
Gut microbiota abundance (order Burkholderiales id.2874)	rs6087811	G	T	-0.101587	0.0198817	2.88377e-07	14306	26.1077
Gut microbiota abundance (order Burkholderiales id.2874)	rs62191117	G	A	0.0679995	0.0132471	2.791e-07	14306	26.3493
Gut microbiota abundance (order Burkholderiales id.2874)	rs62395635	C	T	0.109911	0.0236375	2.90228e-06	14306	21.6212
Gut microbiota abundance (order Burkholderiales id.2874)	rs75242906	T	C	-0.120974	0.0281273	9.74518e-06	14306	18.4981
Gut microbiota abundance (order Burkholderiales id.2874)	rs7638039	C	T	0.0580987	0.012673	4.83593e-06	14306	21.0172
Gut microbiota abundance (family Lactobacillaceae id.1836)	rs1530559	A	G	0.0772453	0.0176921	9.6525e-06	14306	19.0627
Gut microbiota abundance (family Lactobacillaceae id.1836)	rs16861661	A	G	-0.193287	0.0379293	2.70128e-07	14306	25.969
Gut microbiota abundance (family Lactobacillaceae id.1836)	rs62314653	A	C	0.177082	0.0392269	6.59189e-06	14306	20.3789
Gut microbiota abundance (family Lactobacillaceae id.1836)	rs74599091	G	A	0.191613	0.0425039	7.6952e-06	14306	20.3232
Gut microbiota abundance (family Lactobacillaceae id.1836)	rs768253	G	T	-0.0792344	0.0170604	3.60761e-06	14306	21.5699
Gut microbiota abundance (family Lactobacillaceae id.1836)	rs77478751	G	A	-0.219178	0.0473566	5.9595e-06	14306	21.4207
Gut microbiota abundance (family Lactobacillaceae id.1836)	rs921925	C	A	0.0999419	0.0201687	5.77192e-07	14306	24.555
Gut microbiota abundance (family Lactobacillaceae id.1836)	rs9345899	G	A	-0.124042	0.0278946	9.44583e-06	14306	19.7741
Gut microbiota abundance (genus Eubacterium eligens group id.14372)	rs182318	A	G	-0.0824941	0.0195615	8.39827e-06	14306	17.7845
Gut microbiota abundance (genus Eubacterium eligens group id.14372)	rs2200429	G	A	-0.0888825	0.0198479	5.29724e-06	14306	20.0541
Gut microbiota abundance (genus Eubacterium eligens group id.14372)	rs265534	G	T	-0.0563756	0.0120127	2.26757e-06	14306	22.0242
Gut microbiota abundance (genus Eubacterium eligens group id.14372)	rs4583233	C	A	0.0670205	0.0128122	2.83851e-07	14306	27.3633
Gut microbiota abundance (genus Eubacterium eligens group id.14372)	rs56080211	C	T	-0.123093	0.0282743	9.14282e-06	14306	18.9532
Gut microbiota abundance (genus Eubacterium eligens group id.14372)	rs6923695	G	T	0.103268	0.0229525	4.87405e-06	14306	20.2428
[truncated: 38 more rows]

## Sheet: Table S2
Table S2. Used IVs for 91 inflammatory cytokines taxa from GWAS Catalog.
exposure	SNP	other_allele	effect_allele	beta	se	pval	samplesize	F-Statistics
C-C motif chemokine 23 levels.	rs1001495	C	T	0.0983	0.0215	4.83e-06	13650	20.904
C-C motif chemokine 23 levels	rs11017721	G	A	0.0971	0.0186	1.79e-07	14288	27.2529
C-C motif chemokine 23 levels	rs113959305	C	T	-0.1397	0.0285	9.5e-07	13224	24.0272
C-C motif chemokine 23 levels	rs116683909	G	A	-0.21	0.0426	8.24e-07	14724	24.3007
C-C motif chemokine 23 levels	rs117639761	C	A	-0.3246	0.0413	3.85e-15	14736	61.7727
C-C motif chemokine 23 levels	rs12204524	G	C	0.1164	0.0237	9.04e-07	14727	24.1218
C-C motif chemokine 23 levels	rs12949647	G	A	-0.0643	0.0137	2.69e-06	14288	22.0283
C-C motif chemokine 23 levels	rs146074782	G	A	-0.3061	0.0626	1.01e-06	12935	23.9099
C-C motif chemokine 23 levels	rs17735284	T	A	0.0927	0.0202	4.45e-06	14725	21.0599
C-C motif chemokine 23 levels	rs1926742	G	A	0.0574	0.0125	4.39e-06	14725	21.0865
C-C motif chemokine 23 levels	rs2870238	C	T	0.0574	0.0114	4.78e-07	14736	25.3521
C-C motif chemokine 23 levels	rs4317138	C	T	0.0585	0.0127	4.1e-06	14288	21.218
C-C motif chemokine 23 levels	rs438811	C	T	0.0669	0.0138	1.25e-06	14720	23.5014
C-C motif chemokine 23 levels	rs4719850	C	T	-0.0548	0.0118	3.42e-06	14726	21.5674
C-C motif chemokine 23 levels	rs712048	C	A	-0.5147	0.0158	1e-200	14723	1061.19
C-C motif chemokine 23 levels	rs73071153	G	A	-0.1497	0.0319	2.7e-06	14728	22.0223
C-C motif chemokine 23 levels	rs73114426	G	A	0.0948	0.0207	4.66e-06	14731	20.9737
C-C motif chemokine 23 levels	rs74127049	G	C	0.0603	0.0132	4.92e-06	13422	20.8683
C-C motif chemokine 23 levels	rs74491711	G	A	0.1273	0.0278	4.67e-06	14735	20.9685
C-C motif chemokine 23 levels	rs77083410	G	C	0.224	0.0416	7.26e-08	14734	28.9941
C-C motif chemokine 23 levels	rs77354000	G	A	-0.2064	0.0437	2.32e-06	14735	22.3078
C-C motif chemokine 23 levels	rs77527696	C	T	-0.2538	0.0465	4.81e-08	13829	29.7905
Adenosine Deaminase levels	rs10024178	C	T	-0.0925	0.0199	3.35e-06	14716	21.6061
Adenosine Deaminase levels	rs111478357	C	T	0.2044	0.044	3.39e-06	13801	21.5802
Adenosine Deaminase levels	rs111555146	G	C	-0.8597	0.025	1e-200	14733	1182.53
Adenosine Deaminase levels	rs115657851	G	A	0.139	0.0293	2.1e-06	14715	22.5058
Adenosine Deaminase levels	rs117645472	T	A	0.3494	0.0754	3.59e-06	11095	21.4735
Adenosine Deaminase levels	rs12479560	G	A	0.12	0.0147	3.26e-16	12404	66.6389
Adenosine Deaminase levels	rs1608554	G	A	0.0598	0.0122	9.5e-07	14733	24.0261
Adenosine Deaminase levels	rs189104742	T	A	0.2754	0.0584	2.41e-06	14729	22.2383
Adenosine Deaminase levels	rs2527856	C	T	0.0562	0.0122	4.09e-06	14288	21.2204
Adenosine Deaminase levels	rs541944924	C	T	0.1673	0.0358	2.97e-06	14080	21.8387
Adenosine Deaminase levels	rs62319741	C	T	0.1281	0.0258	6.87e-07	14733	24.6524
Adenosine Deaminase levels	rs7292320	G	A	-0.0599	0.0131	4.82e-06	14729	20.9079
Adenosine Deaminase levels	rs75492374	G	A	0.3552	0.077	3.97e-06	11139	21.2796
Adenosine Deaminase levels	rs80212763	C	T	0.9687	0.0448	1.1e-103	14249	467.544
Macrophage colony-stimulating factor 1 levels	rs10042665	G	C	0.0583	0.0122	1.76e-06	14727	22.8359
Macrophage colony-stimulating factor 1 levels	rs115370595	G	A	-0.2277	0.0496	4.42e-06	13799	21.0748
Macrophage colony-stimulating factor 1 levels	rs116443177	C	T	0.0827	0.0173	1.75e-06	12403	22.8517
Macrophage colony-stimulating factor 1 levels	rs11685487	C	T	0.0944	0.0196	1.46e-06	14286	23.197
Macrophage colony-stimulating factor 1 levels	rs117591817	G	C	-0.1989	0.0435	4.82e-06	14286	20.907
Macrophage colony-stimulating factor 1 levels	rs142421172	G	A	0.1439	0.031	3.45e-06	12840	21.5476
Macrophage colony-stimulating factor 1 levels	rs1605333	G	C	-0.0601	0.0124	1.25e-06	13237	23.4912
Macrophage colony-stimulating factor 1 levels	rs17610659	C	T	0.1684	0.0118	3.31e-46	14286	203.667
Macrophage colony-stimulating factor 1 levels	rs17734417	C	T	-0.1225	0.0265	3.79e-06	14723	21.3688
Macrophage colony-stimulating factor 1 levels	rs7227917	G	A	-0.0872	0.0185	2.43e-06	14286	22.2172
Macrophage colony-stimulating factor 1 levels	rs72783071	C	T	-0.199	0.0414	1.53e-06	14247	23.105
Macrophage colony-stimulating factor 1 levels	rs74849049	G	T	-0.0914	0.02	4.88e-06	14286	20.8849
Macrophage colony-stimulating factor 1 levels	rs7538029	C	A	0.0775	0.0165	2.64e-06	11335	22.0615
Macrophage colony-stimulating factor 1 levels	rs75869070	G	A	0.1151	0.0239	1.47e-06	14715	23.1929
Macrophage colony-stimulating factor 1 levels	rs76421506	G	A	0.0778	0.0168	3.64e-06	14286	21.4457
CUB domain-containing protein 1 levels	rs10044847	G	C	-0.0781	0.0156	5.55e-07	14719	25.0641
CUB domain-containing protein 1 levels	rs10964983	G	C	-0.0616	0.0114	6.53e-08	14724	29.1979
CUB domain-containing protein 1 levels	rs111476793	G	A	0.0895	0.0182	8.76e-07	12790	24.1826
CUB domain-containing protein 1 levels	rs118116993	T	A	0.0957	0.0197	1.19e-06	14286	23.5989
CUB domain-containing protein 1 levels	rs12290068	G	A	0.1221	0.0122	1.4e-23	14726	100.164
CUB domain-containing protein 1 levels	rs12928188	T	A	-0.0658	0.0134	9.09e-07	14715	24.1125
CUB domain-containing protein 1 levels	rs146583535	G	A	0.4557	0.0968	2.51e-06	8372	22.1619
CUB domain-containing protein 1 levels	rs17078000	G	A	0.0609	0.0128	1.96e-06	14286	22.6368
CUB domain-containing protein 1 levels	rs2276862	G	C	0.303	0.0146	1.14e-95	14730	430.705
CUB domain-containing protein 1 levels	rs28535751	C	T	-0.0541	0.0118	4.55e-06	14733	21.0199
CUB domain-containing protein 1 levels	rs34027772	C	T	0.0757	0.0143	1.2e-07	12403	28.0233
CUB domain-containing protein 1 levels	rs35478654	C	T	-0.148	0.0312	2.1e-06	14725	22.5016
CUB domain-containing protein 1 levels	rs4804148	C	T	-0.0619	0.0125	7.35e-07	14734	24.5223
CUB domain-containing protein 1 levels	rs544425471	G	C	0.3879	0.084	3.88e-06	8827	21.3246
CUB domain-containing protein 1 levels	rs59872649	G	A	-0.1093	0.0232	2.46e-06	14734	22.1955
CUB domain-containing protein 1 levels	rs61782461	C	T	-0.2176	0.0471	3.84e-06	14286	21.344
CUB domain-containing protein 1 levels	rs6452820	G	A	-0.0738	0.0159	3.46e-06	14286	21.5436
CUB domain-containing protein 1 levels	rs672806	G	A	0.0816	0.0116	2e-12	14286	49.4839
CUB domain-containing protein 1 levels	rs6991332	C	T	-0.0579	0.0119	1.14e-06	14286	23.6735
CUB domain-containing protein 1 levels	rs74811341	C	T	-0.1323	0.0277	1.79e-06	14734	22.8118
CUB domain-containing protein 1 levels	rs7506429	C	A	0.0737	0.0144	3.09e-07	14286	26.1945
CUB domain-containing protein 1 levels	rs7618923	C	T	-0.1738	0.0151	1.18e-30	14286	132.479
CUB domain-containing protein 1 levels	rs9272226	C	T	-0.0933	0.0118	2.64e-15	14733	62.5172
Interleukin-10 levels	rs10067443	C	T	-0.0753	0.0149	4.33e-07	14296	25.5398
Interleukin-10 levels	rs12123181	G	A	-0.0996	0.0151	4.22e-11	14296	43.5076
Interleukin-10 levels	rs138203589	G	T	0.1937	0.0418	3.59e-06	14730	21.4737
Interleukin-10 levels	rs148332061	G	C	0.1112	0.0239	3.28e-06	13232	21.6478
Interleukin-10 levels	rs150408090	G	A	0.3666	0.0761	1.45e-06	12313	23.2068
Interleukin-10 levels	rs17654493	C	T	0.2951	0.0626	2.43e-06	12313	22.2223
Interleukin-10 levels	rs188535859	C	T	-0.2351	0.0486	1.32e-06	14741	23.4009
Interleukin-10 levels	rs3135932	G	A	-0.1597	0.0154	3.39e-25	14744	107.54
Interleukin-10 levels	rs3769274	G	A	0.0771	0.0162	1.94e-06	14742	22.6505
Interleukin-10 levels	rs385697	C	T	0.0555	0.0119	3.1e-06	14727	21.7516
Interleukin-10 levels	rs389239	G	A	-0.0574	0.0125	4.39e-06	14296	21.0865
Interleukin-10 levels	rs398518	G	A	-0.1293	0.0218	3.01e-09	14296	35.179
Interleukin-10 levels	rs4655953	G	A	0.0565	0.0121	3.02e-06	14722	21.8035
Interleukin-10 levels	rs66624860	C	T	0.0681	0.0143	1.91e-06	12799	22.6789
Interleukin-10 levels	rs67037615	C	T	-0.1528	0.0196	6.39e-15	14296	60.7763
Interleukin-10 levels	rs72701782	G	A	0.0981	0.0211	3.33e-06	14296	21.6159
Interleukin-10 levels	rs79438518	T	A	-0.2845	0.0618	4.15e-06	13809	21.1928
Interleukin-10 levels	rs9266257	G	C	-0.065	0.0129	4.69e-07	14728	25.3891
Interleukin-10 receptor subunit alpha levels	rs10091841	G	T	0.064	0.0135	2.13e-06	11345	22.4746
Interleukin-10 receptor subunit alpha levels	rs143313574	C	T	-0.3868	0.0841	4.24e-06	9956	21.1534
Interleukin-10 receptor subunit alpha levels	rs17832137	G	A	0.1676	0.0343	1.03e-06	10289	23.8759
Interleukin-10 receptor subunit alpha levels	rs180893431	C	A	0.4057	0.0865	2.73e-06	9340	21.9977
Interleukin-10 receptor subunit alpha levels	rs286605	G	T	0.0623	0.0131	1.98e-06	11793	22.6169
Interleukin-10 receptor subunit alpha levels	rs3135932	G	A	-0.0844	0.0168	5.07e-07	11793	25.2387
Interleukin-10 receptor subunit alpha levels	rs41272625	G	T	0.082	0.0179	4.63e-06	11784	20.9856
Interleukin-10 receptor subunit alpha levels	rs6670799	G	A	-0.1247	0.0252	7.48e-07	11345	24.4868
Interleukin-10 receptor subunit alpha levels	rs74719858	G	A	0.3915	0.0823	1.97e-06	10858	22.6289
Interleukin-10 receptor subunit alpha levels	rs80137559	C	T	0.2347	0.0511	4.37e-06	11791	21.0952
Tumor necrosis factor receptor superfamily member 9 levels	rs10101219	G	C	-0.4015	0.0847	2.13e-06	9540	22.4701
Tumor necrosis factor receptor superfamily member 9 levels	rs10178845	G	A	-0.0682	0.0144	2.18e-06	11765	22.4307
Tumor necrosis factor receptor superfamily member 9 levels	rs10744409	G	A	0.064	0.0131	1.03e-06	11764	23.8681
Tumor necrosis factor receptor superfamily member 9 levels	rs11202989	C	T	-0.0995	0.0212	2.69e-06	11336	22.028
Tumor necrosis factor receptor superfamily member 9 levels	rs118083884	G	A	0.3284	0.0668	8.83e-07	9785	24.1687
Tumor necrosis factor receptor superfamily member 9 levels	rs12227836	G	A	-0.0669	0.014	1.77e-06	11336	22.8347
Tumor necrosis factor receptor superfamily member 9 levels	rs12874404	G	A	-0.1402	0.0296	2.17e-06	11336	22.4343
Tumor necrosis factor receptor superfamily member 9 levels	rs140214797	G	T	0.2317	0.0504	4.28e-06	11769	21.1345
Tumor necrosis factor receptor superfamily member 9 levels	rs143274881	T	A	-0.3325	0.0719	3.76e-06	9353	21.3858
Tumor necrosis factor receptor superfamily member 9 levels	rs146380867	G	A	0.3742	0.0814	4.29e-06	10849	21.1329
Tumor necrosis factor receptor superfamily member 9 levels	rs150949259	G	A	0.375	0.0809	3.56e-06	8674	21.4865
Tumor necrosis factor receptor superfamily member 9 levels	rs1776354	G	A	-0.1301	0.013	1.41e-23	11783	100.154
Tumor necrosis factor receptor superfamily member 9 levels	rs1846520	G	A	-0.1626	0.0313	2.05e-07	11782	26.9869
Tumor necrosis factor receptor superfamily member 9 levels	rs192538756	T	A	0.1189	0.0242	8.96e-07	9453	24.1398
Tumor necrosis factor receptor superfamily member 9 levels	rs2579649	C	A	-0.0968	0.0199	1.15e-06	11336	23.6616
Tumor necrosis factor receptor superfamily member 9 levels	rs2854008	G	A	0.0926	0.0149	5.14e-10	11784	38.6233
Tumor necrosis factor receptor superfamily member 9 levels	rs3184504	C	T	0.0681	0.013	1.62e-07	11784	27.4415
Tumor necrosis factor receptor superfamily member 9 levels	rs4976685	G	A	-0.0693	0.0139	6.18e-07	11763	24.8563
Tumor necrosis factor receptor superfamily member 9 levels	rs57700441	G	C	-0.1155	0.0228	4.07e-07	11773	25.6622
Tumor necrosis factor receptor superfamily member 9 levels	rs72850206	T	A	-0.1438	0.0281	3.1e-07	11336	26.1882
Tumor necrosis factor receptor superfamily member 9 levels	rs72964492	C	A	0.3111	0.065	1.7e-06	9983	22.9073
Tumor necrosis factor receptor superfamily member 9 levels	rs75246422	C	T	-0.0982	0.0203	1.32e-06	11784	23.4008
Tumor necrosis factor receptor superfamily member 9 levels	rs76428106	C	T	-0.2714	0.0593	4.72e-06	10849	20.9464
Tumor necrosis factor receptor superfamily member 9 levels	rs7737635	G	A	0.0924	0.0201	4.29e-06	9453	21.1325
Tumor necrosis factor receptor superfamily member 9 levels	rs7858310	G	A	0.0707	0.0152	3.3e-06	11336	21.6347
Tumor necrosis factor receptor superfamily member 9 levels	rs8005108	G	C	0.0889	0.0182	1.04e-06	9453	23.8595
Tumor necrosis factor receptor superfamily member 9 levels	rs9669611	C	T	0.0703	0.015	2.78e-06	11783	21.9648
Interleukin-33 levels	rs1013434	C	T	-0.0732	0.0158	3.61e-06	11783	21.4639
Interleukin-33 levels	rs10415966	C	A	-0.1184	0.0233	3.74e-07	10281	25.8221
Interleukin-33 levels	rs112495884	G	A	0.3432	0.0748	4.47e-06	10858	21.0519
Interleukin-33 levels	rs13336496	C	A	0.0936	0.0203	4.01e-06	11780	21.2598
Interleukin-33 levels	rs17149396	G	C	0.1833	0.04	4.59e-06	11789	20.9993
Interleukin-33 levels	rs62556318	G	C	0.1308	0.0277	2.34e-06	11345	22.2975
Interleukin-33 levels	rs66755903	G	A	-0.0752	0.0162	3.45e-06	11345	21.5479
Interleukin-33 levels	rs7742625	G	C	0.0691	0.0148	3.03e-06	11345	21.7988
Interleukin-33 levels	rs77792454	C	T	-0.1166	0.0255	4.82e-06	8817	20.9082
Interleukin-33 levels	rs78455659	G	A	0.1259	0.0273	3.99e-06	11345	21.268
Interleukin-33 levels	rs8042883	C	T	-0.0681	0.0135	4.55e-07	11345	25.4464
Monocyte chemoattractant protein-4 levels	rs10140592	G	A	0.2704	0.0553	1.01e-06	13753	23.9091
Monocyte chemoattractant protein-4 levels	rs115511138	G	A	0.1956	0.042	3.21e-06	13944	21.689
Monocyte chemoattractant protein-4 levels	rs12075	G	A	0.189	0.0114	9.89e-62	14733	274.861
Monocyte chemoattractant protein-4 levels	rs144118870	G	A	0.1749	0.0368	2.01e-06	14735	22.5883
Monocyte chemoattractant protein-4 levels	rs2497351	C	T	0.0668	0.0145	4.09e-06	14736	21.2235
Monocyte chemoattractant protein-4 levels	rs2631360	G	A	0.0609	0.0131	3.34e-06	11782	21.6119
Monocyte chemoattractant protein-4 levels	rs2721961	G	T	-0.1201	0.0133	1.72e-19	14288	81.5423
Monocyte chemoattractant protein-4 levels	rs3136676	G	A	0.3903	0.0251	1.6e-54	14728	241.796
Monocyte chemoattractant protein-4 levels	rs3917900	G	A	0.1557	0.012	1.7e-38	14730	168.351
Monocyte chemoattractant protein-4 levels	rs55842014	G	A	-0.0638	0.0131	1.11e-06	12404	23.7191
Monocyte chemoattractant protein-4 levels	rs62201455	C	A	-0.2136	0.0451	2.18e-06	14722	22.431
Monocyte chemoattractant protein-4 levels	rs62336911	C	T	0.1569	0.0332	2.29e-06	14288	22.3342
Monocyte chemoattractant protein-4 levels	rs72825017	G	T	-0.1997	0.0251	1.77e-15	14730	63.3007
Monocyte chemoattractant protein-4 levels	rs74794857	C	T	0.0674	0.0139	1.24e-06	11760	23.512
Monocyte chemoattractant protein-4 levels	rs7612912	C	T	0.1281	0.012	1.33e-26	14714	113.956
Monocyte chemoattractant protein-4 levels	rs8112014	G	A	-0.0578	0.0126	4.49e-06	14724	21.0433
Monocyte chemoattractant protein-4 levels	rs847767	G	A	0.077	0.0168	4.58e-06	14733	21.0069
Monocyte chemoattractant protein-4 levels	rs926646	C	T	0.1432	0.0304	2.47e-06	14732	22.1891
Osteoprotegerin levels	rs10142466	G	A	0.057	0.0109	1.7e-07	14721	27.3462
Osteoprotegerin levels	rs112635299	G	T	0.2618	0.0433	1.48e-09	14733	36.5564
Osteoprotegerin levels	rs114165349	G	C	-0.1948	0.034	1.01e-08	14727	32.8262
Osteoprotegerin levels	rs1230164	G	C	-0.0671	0.0129	1.98e-07	14285	27.0561
Osteoprotegerin levels	rs138408096	G	A	-0.2007	0.0423	2.09e-06	14721	22.512
Osteoprotegerin levels	rs138557324	C	T	-0.2253	0.0473	1.91e-06	14285	22.6882
Osteoprotegerin levels	rs1437633	C	A	-0.079	0.0147	7.69e-08	12851	28.8815
Osteoprotegerin levels	rs17600346	C	T	-0.1569	0.0299	1.54e-07	14723	27.5362
Osteoprotegerin levels	rs2247769	C	T	-0.1705	0.0114	1.42e-50	14285	223.686
Osteoprotegerin levels	rs271665	C	T	-0.0672	0.0129	1.9e-07	14710	27.1368
Osteoprotegerin levels	rs28454196	G	C	-0.2242	0.0486	3.97e-06	14285	21.2813
Osteoprotegerin levels	rs376613127	G	A	-0.2692	0.0568	2.14e-06	13154	22.4623
Osteoprotegerin levels	rs61968587	G	A	-0.2671	0.0567	2.47e-06	13798	22.1912
Osteoprotegerin levels	rs6985207	C	A	0.0522	0.0114	4.67e-06	14285	20.9668
Osteoprotegerin levels	rs704	G	A	-0.1404	0.0111	1.14e-36	14733	159.988
Osteoprotegerin levels	rs74111611	C	T	-0.1471	0.0298	7.96e-07	14732	24.3665
Osteoprotegerin levels	rs77507094	G	A	0.1965	0.0429	4.64e-06	14726	20.9802
Osteoprotegerin levels	rs9946923	C	T	0.172	0.0376	4.77e-06	13230	20.9258
Fms-related tyrosine kinase 3 ligand levels	rs10164255	G	T	0.0556	0.0121	4.33e-06	14729	21.1144
Fms-related tyrosine kinase 3 ligand levels	rs11212636	G	A	-0.0772	0.0117	4.16e-11	14723	43.5374
Fms-related tyrosine kinase 3 ligand levels	rs12338549	C	T	-0.0851	0.0186	4.76e-06	14719	20.9331
Fms-related tyrosine kinase 3 ligand levels	rs1321859	C	T	0.0676	0.0128	1.28e-07	14286	27.8916
Fms-related tyrosine kinase 3 ligand levels	rs1379304	C	T	0.0603	0.0127	2.05e-06	14286	22.5438
Fms-related tyrosine kinase 3 ligand levels	rs141117375	C	T	-0.1519	0.0331	4.45e-06	14286	21.0601
Fms-related tyrosine kinase 3 ligand levels	rs142870956	C	T	-0.4307	0.0883	1.07e-06	11952	23.7919
Fms-related tyrosine kinase 3 ligand levels	rs144317085	T	A	0.2206	0.0324	9.85e-12	14722	46.3576
Fms-related tyrosine kinase 3 ligand levels	rs17272847	G	A	0.1179	0.022	8.36e-08	13222	28.7199
Fms-related tyrosine kinase 3 ligand levels	rs185979634	C	T	0.1483	0.0306	1.26e-06	12847	23.4876
Fms-related tyrosine kinase 3 ligand levels	rs1866051	C	T	-0.0746	0.0115	8.76e-11	14732	42.0806
Fms-related tyrosine kinase 3 ligand levels	rs186975	G	C	0.0554	0.0119	3.23e-06	14703	21.6733
Fms-related tyrosine kinase 3 ligand levels	rs192857133	C	T	0.1812	0.0386	2.68e-06	14727	22.0365
Fms-related tyrosine kinase 3 ligand levels	rs218265	C	T	0.0833	0.016	1.93e-07	14731	27.105
Fms-related tyrosine kinase 3 ligand levels	rs28533776	G	A	-0.0749	0.0147	3.48e-07	14731	25.9615
Fms-related tyrosine kinase 3 ligand levels	rs55633025	G	A	0.0725	0.0129	1.91e-08	12404	31.5861
Fms-related tyrosine kinase 3 ligand levels	rs57191857	G	A	-0.1429	0.0299	1.76e-06	14734	22.8414
Fms-related tyrosine kinase 3 ligand levels	rs61792394	G	A	-0.1569	0.0338	3.45e-06	14286	21.5483
Fms-related tyrosine kinase 3 ligand levels	rs6453962	C	T	-0.0559	0.0117	1.77e-06	14732	22.8272
Fms-related tyrosine kinase 3 ligand levels	rs72681653	G	A	0.1302	0.0266	9.84e-07	14734	23.9584
Fms-related tyrosine kinase 3 ligand levels	rs73000965	T	A	0.0588	0.0125	2.55e-06	14731	22.1276
Fms-related tyrosine kinase 3 ligand levels	rs74722523	C	T	0.3529	0.076	3.43e-06	11437	21.5614
Fms-related tyrosine kinase 3 ligand levels	rs7624160	G	T	-0.1061	0.0119	4.84e-19	14719	79.4945
Fms-related tyrosine kinase 3 ligand levels	rs7625643	G	A	0.0611	0.0129	2.18e-06	12404	22.4338
Fms-related tyrosine kinase 3 ligand levels	rs76428106	C	T	-1.1019	0.0524	3.59e-98	13799	442.203
Fms-related tyrosine kinase 3 ligand levels	rs7726159	C	A	-0.1191	0.0128	1.34e-20	14733	86.5772
Fms-related tyrosine kinase 3 ligand levels	rs78429945	G	T	0.0884	0.016	3.29e-08	14286	30.5256
Fms-related tyrosine kinase 3 ligand levels	rs9381118	C	T	0.0643	0.0136	2.27e-06	14285	22.3534
Fms-related tyrosine kinase 3 ligand levels	rs9554186	T	A	0.0821	0.0128	1.42e-10	14286	41.1402
Delta and Notch-like epidermal growth factor-related receptor levels	rs10191831	C	T	-0.0591	0.0125	2.27e-06	12403	22.354
Delta and Notch-like epidermal growth factor-related receptor levels	rs10892466	G	C	0.0808	0.0175	3.89e-06	14732	21.318
Delta and Notch-like epidermal growth factor-related receptor levels	rs1133851	G	A	-0.0664	0.0142	2.92e-06	14286	21.8655
Delta and Notch-like epidermal growth factor-related receptor levels	rs117343254	G	C	-0.1281	0.0274	2.94e-06	14287	21.8573
Delta and Notch-like epidermal growth factor-related receptor levels	rs13107325	C	T	0.1066	0.0233	4.76e-06	14732	20.9316
Delta and Notch-like epidermal growth factor-related receptor levels	rs194746	C	T	0.0528	0.0112	2.43e-06	14723	22.2245
Delta and Notch-like epidermal growth factor-related receptor levels	rs207671	G	A	0.1016	0.0117	3.83e-18	14287	75.4077
Delta and Notch-like epidermal growth factor-related receptor levels	rs2837988	C	A	0.0576	0.0118	1.05e-06	14733	23.8276
Delta and Notch-like epidermal growth factor-related receptor levels	rs28689968	C	T	0.0918	0.0184	6.07e-07	14733	24.8914
Delta and Notch-like epidermal growth factor-related receptor levels	rs35032874	G	T	0.132	0.0132	1.52e-23	14287	100
Delta and Notch-like epidermal growth factor-related receptor levels	rs62193248	T	A	0.213	0.0123	3.5e-67	14287	299.881
Delta and Notch-like epidermal growth factor-related receptor levels	rs6517655	G	C	0.0757	0.0129	4.41e-09	14287	34.436
Delta and Notch-like epidermal growth factor-related receptor levels	rs75685422	C	T	0.0879	0.0186	2.29e-06	14287	22.3332
Delta and Notch-like epidermal growth factor-related receptor levels	rs9289590	C	T	-0.0652	0.0142	4.4e-06	12404	21.0823
Delta and Notch-like epidermal growth factor-related receptor levels	rs9967959	G	T	0.0718	0.0152	2.32e-06	14731	22.3132
interleukin-18 receptor 1 levels	rs10192157	C	T	-0.3681	0.0115	1e-200	14737	1024.56
interleukin-18 receptor 1 levels	rs1115282	C	T	0.1489	0.0115	2.42e-38	14743	167.646
interleukin-18 receptor 1 levels	rs114429030	C	T	0.184	0.0305	1.61e-09	14295	36.3945
interleukin-18 receptor 1 levels	rs116935210	G	A	0.2387	0.0512	3.13e-06	14733	21.7353
interleukin-18 receptor 1 levels	rs117145942	G	A	-0.3006	0.0649	3.63e-06	13164	21.453
interleukin-18 receptor 1 levels	rs117195704	G	A	-0.1505	0.0313	1.52e-06	14730	23.1198
interleukin-18 receptor 1 levels	rs117599131	C	A	-0.1483	0.0317	2.89e-06	13231	21.8859
interleukin-18 receptor 1 levels	rs1760941	C	A	0.0657	0.0142	3.71e-06	14295	21.4069
interleukin-18 receptor 1 levels	rs28929474	C	T	0.2643	0.0445	2.86e-09	14743	35.2756
interleukin-18 receptor 1 levels	rs34174304	G	A	0.073	0.0149	9.62e-07	14725	24.0034
interleukin-18 receptor 1 levels	rs35021151	G	A	-0.1646	0.0342	1.49e-06	14735	23.1637
interleukin-18 receptor 1 levels	rs62257659	G	A	-0.2015	0.042	1.61e-06	14727	23.0171
interleukin-18 receptor 1 levels	rs73176827	C	T	-0.1045	0.022	2.03e-06	14733	22.5625
interleukin-18 receptor 1 levels	rs7512350	G	A	0.0921	0.0201	4.6e-06	11771	20.9955
interleukin-18 receptor 1 levels	rs7642750	C	A	0.0935	0.02	2.94e-06	11788	21.8556
interleukin-18 receptor 1 levels	rs78035061	C	A	0.1039	0.0222	2.87e-06	14295	21.9041
interleukin-18 receptor 1 levels	rs78199195	G	A	-0.0956	0.0196	1.07e-06	14295	23.7905
interleukin-18 receptor 1 levels	rs78357146	G	A	-0.3382	0.0378	3.65e-19	14743	80.0504
interleukin-18 receptor 1 levels	rs79097546	C	T	-0.2754	0.056	8.75e-07	14256	24.1853
interleukin-18 receptor 1 levels	rs80317525	G	A	0.1408	0.0299	2.49e-06	14730	22.175
C-C motif chemokine 20 levels	rs10207134	C	T	-0.0996	0.0128	7.18e-15	14287	60.5479
C-C motif chemokine 20 levels	rs10837780	C	T	0.1191	0.026	4.63e-06	14288	20.9834
C-C motif chemokine 20 levels	rs111674022	C	T	-0.0953	0.0208	4.61e-06	14288	20.9923
C-C motif chemokine 20 levels	rs11242693	C	T	0.0637	0.0135	2.38e-06	12404	22.2644
C-C motif chemokine 20 levels	rs1129474	C	T	0.0573	0.012	1.8e-06	14288	22.8006
C-C motif chemokine 20 levels	rs11582772	C	T	0.2585	0.0548	2.39e-06	14243	22.2515
C-C motif chemokine 20 levels	rs117753190	G	C	-0.185	0.0359	2.56e-07	14243	26.5555
C-C motif chemokine 20 levels	rs117900576	G	C	-0.2256	0.0429	1.45e-07	13224	27.6544
C-C motif chemokine 20 levels	rs13049624	G	A	-0.1315	0.0276	1.89e-06	14288	22.7004
C-C motif chemokine 20 levels	rs13185268	C	T	0.1091	0.0239	5e-06	14724	20.8379
C-C motif chemokine 20 levels	rs151092565	C	T	-0.1512	0.0328	4.03e-06	14728	21.2499
C-C motif chemokine 20 levels	rs2003431	T	A	-0.1602	0.0344	3.21e-06	9786	21.6874
C-C motif chemokine 20 levels	rs2796032	C	T	0.0636	0.0127	5.5e-07	14718	25.0788
C-C motif chemokine 20 levels	rs35833676	C	T	0.0804	0.0166	1.28e-06	14732	23.4583
C-C motif chemokine 20 levels	rs41302923	G	A	0.1939	0.0414	2.82e-06	14726	21.9359
C-C motif chemokine 20 levels	rs4981022	G	A	0.0635	0.0128	7.02e-07	14721	24.6109
C-C motif chemokine 20 levels	rs5769672	G	T	-0.1184	0.0257	4.09e-06	14732	21.2245
C-C motif chemokine 20 levels	rs6420556	C	T	-0.0736	0.0158	3.19e-06	14288	21.6991
C-C motif chemokine 20 levels	rs6498926	T	A	0.0616	0.0134	4.29e-06	12844	21.1325
C-C motif chemokine 20 levels	rs73072893	G	A	0.2057	0.0422	1.09e-06	13230	23.7598
C-C motif chemokine 20 levels	rs742493	C	T	0.1459	0.0185	3.11e-15	14735	62.1967
C-C motif chemokine 20 levels	rs9274623	G	T	-0.076	0.0148	2.82e-07	14288	26.3696
Tumor necrosis factor ligand superfamily member 14 levels	rs10211598	C	T	-0.0628	0.0137	4.56e-06	11770	21.0125
Tumor necrosis factor ligand superfamily member 14 levels	rs11085155	G	A	-0.0811	0.0176	4.07e-06	11774	21.2332
Tumor necrosis factor ligand superfamily member 14 levels	rs11105725	C	T	-0.0683	0.0147	3.38e-06	11345	21.5877
Tumor necrosis factor ligand superfamily member 14 levels	rs11569551	G	A	0.2584	0.0327	2.74e-15	11793	62.4438
Tumor necrosis factor ligand superfamily member 14 levels	rs115950744	G	A	-0.2574	0.0506	3.64e-07	11302	25.8771
Tumor necrosis factor ligand superfamily member 14 levels	rs117442125	T	A	0.1692	0.0364	3.35e-06	11345	21.6072
Tumor necrosis factor ligand superfamily member 14 levels	rs11950562	C	A	0.0785	0.0132	2.73e-09	11793	35.3664
Tumor necrosis factor ligand superfamily member 14 levels	rs1461044	C	T	-0.1519	0.0316	1.53e-06	11792	23.1069
Tumor necrosis factor ligand superfamily member 14 levels	rs147119146	C	A	-0.2421	0.0498	1.17e-06	11788	23.6337
Tumor necrosis factor ligand superfamily member 14 levels	rs184708984	C	T	-0.6334	0.1109	1.12e-08	6942	32.6207
Tumor necrosis factor ligand superfamily member 14 levels	rs2738591	C	T	-0.063	0.0133	2.17e-06	11789	22.4377
Tumor necrosis factor ligand superfamily member 14 levels	rs344560	C	T	-0.4894	0.0273	7.29e-72	11793	321.368
Tumor necrosis factor ligand superfamily member 14 levels	rs34925583	G	C	-0.0698	0.0152	4.39e-06	11345	21.0874
Tumor necrosis factor ligand superfamily member 14 levels	rs4772260	C	T	0.0619	0.0135	4.54e-06	11790	21.0239
Tumor necrosis factor ligand superfamily member 14 levels	rs59801342	G	A	0.229	0.0497	4.07e-06	10721	21.2304
Tumor necrosis factor ligand superfamily member 14 levels	rs74600570	C	T	-0.2255	0.0472	1.77e-06	11778	22.8249
Tumor necrosis factor ligand superfamily member 14 levels	rs76778362	G	C	-0.2117	0.043	8.51e-07	11791	24.2384
Tumor necrosis factor ligand superfamily member 14 levels	rs7688836	G	A	-0.0818	0.0166	8.32e-07	11791	24.2823
Tumor necrosis factor ligand superfamily member 14 levels	rs78336300	C	A	0.2392	0.0522	4.6e-06	10917	20.9982
Tumor necrosis factor ligand superfamily member 14 levels	rs79233212	G	A	-0.2358	0.0506	3.16e-06	11345	21.7163
Tumor necrosis factor ligand superfamily member 14 levels	rs79791117	C	T	-0.2336	0.0511	4.84e-06	10903	20.898
Tumor necrosis factor ligand superfamily member 14 levels	rs9295562	C	T	-0.0651	0.0141	3.89e-06	11771	21.3169
Tumor necrosis factor ligand superfamily member 14 levels	rs9962377	C	T	-0.0905	0.0186	1.14e-06	11793	23.674
Signaling lymphocytic activation molecule levels	rs10212190	T	A	0.0727	0.0121	1.88e-09	14285	36.0992
Signaling lymphocytic activation molecule levels	rs10499604	C	T	0.058	0.0125	3.48e-06	14730	21.5296
Signaling lymphocytic activation molecule levels	rs111865527	C	T	0.2712	0.0569	1.88e-06	14244	22.7172
Signaling lymphocytic activation molecule levels	rs112742549	C	T	0.2421	0.0506	1.71e-06	13499	22.8923
Signaling lymphocytic activation molecule levels	rs12058421	C	A	-0.1256	0.0159	2.8e-15	14731	62.4001
Signaling lymphocytic activation molecule levels	rs13014154	G	A	-0.0612	0.0123	6.5e-07	14285	24.7567
Signaling lymphocytic activation molecule levels	rs13147502	G	A	-0.0609	0.0127	1.62e-06	12843	22.9947
Signaling lymphocytic activation molecule levels	rs138657007	G	A	-0.2863	0.0577	6.98e-07	12790	24.6202
Signaling lymphocytic activation molecule levels	rs147616029	C	T	-0.0644	0.0128	4.87e-07	12850	25.3135
Signaling lymphocytic activation molecule levels	rs149092077	G	A	-0.3592	0.073	8.63e-07	11137	24.2118
Signaling lymphocytic activation molecule levels	rs1609310	G	T	-0.0557	0.012	3.46e-06	14286	21.5451
Signaling lymphocytic activation molecule levels	rs17720330	G	C	-0.1982	0.043	4.04e-06	14727	21.2457
Signaling lymphocytic activation molecule levels	rs192245879	G	A	0.3328	0.0655	3.76e-07	13799	25.8157
Signaling lymphocytic activation molecule levels	rs2623960	C	T	0.0688	0.0143	1.5e-06	14286	23.1475
Signaling lymphocytic activation molecule levels	rs2790462	C	T	-0.0747	0.0126	3.06e-09	14733	35.148
Signaling lymphocytic activation molecule levels	rs3184504	C	T	0.097	0.013	8.55e-14	11783	55.6746
Signaling lymphocytic activation molecule levels	rs35271532	G	A	-0.1486	0.0324	4.51e-06	14286	21.0352
Signaling lymphocytic activation molecule levels	rs3745163	C	A	0.0674	0.0145	3.35e-06	13669	21.6065
Signaling lymphocytic activation molecule levels	rs3806818	G	A	0.0707	0.0153	3.82e-06	13853	21.3529
Signaling lymphocytic activation molecule levels	rs56244095	C	A	0.1013	0.0156	8.38e-11	14286	42.1667
Signaling lymphocytic activation molecule levels	rs73151926	C	T	0.1063	0.0229	3.45e-06	14286	21.5474
Signaling lymphocytic activation molecule levels	rs73231041	G	C	-0.2791	0.0598	3.05e-06	12735	21.783
Signaling lymphocytic activation molecule levels	rs7745783	C	T	-0.0589	0.0119	7.44e-07	14286	24.4983
Signaling lymphocytic activation molecule levels	rs79348253	G	A	-0.1585	0.0295	7.75e-08	14719	28.8679
Interleukin-1-alpha levels	rs10233998	G	T	0.131	0.0286	4.64e-06	11785	20.9802
Interleukin-1-alpha levels	rs115494443	G	A	0.2658	0.0565	2.55e-06	10853	22.1316
Interleukin-1-alpha levels	rs115602471	C	T	0.2215	0.0469	2.33e-06	11340	22.305
Interleukin-1-alpha levels	rs117537822	C	T	0.2176	0.0439	7.17e-07	11788	24.5691
Interleukin-1-alpha levels	rs11759846	G	A	-0.3263	0.0266	1.36e-34	11788	150.477
Interleukin-1-alpha levels	rs11878153	G	A	0.1116	0.0221	4.42e-07	11787	25.5002
Interleukin-1-alpha levels	rs12047801	C	T	0.0783	0.0171	4.67e-06	11785	20.9668
Interleukin-1-alpha levels	rs16886503	T	A	0.2438	0.0524	3.28e-06	11786	21.6474
Interleukin-1-alpha levels	rs4767214	C	T	0.062	0.013	1.85e-06	11772	22.7456
Interleukin-1-alpha levels	rs523604	G	A	0.0754	0.0142	1.1e-07	10290	28.1946
Interleukin-1-alpha levels	rs7138836	T	A	-0.0982	0.0207	2.1e-06	11775	22.5052
Interleukin-6 levels	rs10234370	C	T	0.0582	0.0127	4.59e-06	14295	21.0009
Interleukin-6 levels	rs10977774	C	A	-0.3418	0.0701	1.08e-06	12312	23.7743
Interleukin-6 levels	rs1346147	G	A	-0.0659	0.0135	1.05e-06	14295	23.8289
Interleukin-6 levels	rs17486819	G	T	0.0975	0.0211	3.82e-06	14739	21.3523
Interleukin-6 levels	rs185969953	G	T	-0.3427	0.0682	5.04e-07	12934	25.2499
Interleukin-6 levels	rs187416244	C	T	-0.2244	0.0469	1.71e-06	14726	22.8929
Interleukin-6 levels	rs2228145	C	A	-0.1684	0.0119	1.83e-45	14742	200.258
Interleukin-6 levels	rs248536	G	T	-0.0671	0.0143	2.7e-06	14295	22.0178
C-C motif chemokine 19 levels	rs10242459	G	A	0.0729	0.0154	2.2e-06	14729	22.4085
C-C motif chemokine 19 levels	rs10496135	G	C	0.1856	0.0384	1.34e-06	14288	23.3611
C-C motif chemokine 19 levels	rs113539352	G	C	0.4485	0.0922	1.15e-06	11439	23.6626
C-C motif chemokine 19 levels	rs11574915	C	A	-0.1464	0.017	7.19e-18	14733	74.1625
C-C motif chemokine 19 levels	rs138108512	G	A	-0.2939	0.0616	1.83e-06	13422	22.7634
C-C motif chemokine 19 levels	rs138440733	G	A	-0.1724	0.036	1.68e-06	12404	22.9335
C-C motif chemokine 19 levels	rs1415763	G	C	0.0757	0.0157	1.42e-06	14731	23.2484
C-C motif chemokine 19 levels	rs147708384	C	T	-0.2707	0.0574	2.4e-06	13801	22.2409
C-C motif chemokine 19 levels	rs34791102	G	A	0.1238	0.0265	2.99e-06	14735	21.8248
C-C motif chemokine 19 levels	rs3792790	C	A	0.0551	0.012	4.4e-06	14288	21.0834
C-C motif chemokine 19 levels	rs4554017	C	T	0.0596	0.0122	1.03e-06	14288	23.8656
C-C motif chemokine 19 levels	rs4907572	G	A	-0.0671	0.0137	9.69e-07	14722	23.9885
C-C motif chemokine 19 levels	rs62292952	G	T	0.2346	0.0185	7.53e-37	14728	160.81
C-C motif chemokine 19 levels	rs6486995	T	A	-0.0697	0.0135	2.43e-07	14735	26.6562
C-C motif chemokine 19 levels	rs6870560	C	T	0.0863	0.0169	3.28e-07	14732	26.0764
C-C motif chemokine 19 levels	rs73257451	C	T	-0.3645	0.0756	1.43e-06	11337	23.2462
C-C motif chemokine 19 levels	rs74764632	T	A	0.1349	0.0294	4.47e-06	14734	21.0537
C-C motif chemokine 19 levels	rs7595241	G	C	0.0615	0.013	2.24e-06	14288	22.3802
C-C motif chemokine 19 levels	rs79086127	C	T	-0.2096	0.045	3.2e-06	14247	21.6949
C-C motif chemokine 19 levels	rs9469127	G	C	-0.4884	0.0277	1.41e-69	14735	310.879
Caspase 8 levels	rs1032417	G	C	-0.0858	0.0165	1.99e-07	14296	27.04
Caspase 8 levels	rs1034059	G	A	0.0681	0.0145	2.65e-06	14296	22.0576
Caspase 8 levels	rs111764025	G	C	0.1095	0.0238	4.21e-06	14731	21.1677
Caspase 8 levels	rs11695193	T	A	-0.0806	0.0162	6.51e-07	14743	24.7537
Caspase 8 levels	rs11709039	C	T	0.0781	0.0168	3.34e-06	14743	21.6114
Caspase 8 levels	rs12073499	C	A	-0.0812	0.0167	1.16e-06	14295	23.6417
Caspase 8 levels	rs137887001	G	C	0.2318	0.0486	1.85e-06	14296	22.7486
Caspase 8 levels	rs140844269	G	C	-0.3615	0.0776	3.19e-06	12330	21.7017
Caspase 8 levels	rs148608719	G	A	0.3474	0.0683	3.65e-07	12745	25.8713
Caspase 8 levels	rs187405204	C	T	0.4195	0.0912	4.23e-06	6257	21.158
Caspase 8 levels	rs34154371	C	T	-0.2016	0.0422	1.78e-06	13232	22.8221
Caspase 8 levels	rs56328050	G	C	-0.1987	0.0173	1.56e-30	14743	131.918
Caspase 8 levels	rs73306603	C	T	0.2044	0.0412	7.01e-07	14741	24.6132
Caspase 8 levels	rs78449258	G	A	-0.2001	0.0428	2.94e-06	14744	21.8578
STAM binding protein levels	rs1034059	G	A	0.0695	0.0145	1.64e-06	14288	22.9738
STAM binding protein levels	rs111581172	G	A	-0.1722	0.0352	9.98e-07	14736	23.9321
STAM binding protein levels	rs116198125	C	T	-0.1484	0.0325	4.97e-06	14727	20.8498
STAM binding protein levels	rs12152184	G	A	0.0961	0.0208	3.83e-06	12402	21.3462
STAM binding protein levels	rs12531843	G	C	-0.1251	0.0243	2.63e-07	12404	26.5034
STAM binding protein levels	rs138897138	G	A	0.1085	0.0218	6.46e-07	14288	24.7712
STAM binding protein levels	rs2280441	G	A	-0.1571	0.0309	3.69e-07	14735	25.8485
STAM binding protein levels	rs73327656	G	A	0.235	0.0512	4.44e-06	13801	21.0667
STAM binding protein levels	rs75610895	C	T	-0.1908	0.0394	1.28e-06	14730	23.4512
SIR2-like protein 2 levels	rs1034059	G	A	0.076	0.0145	1.59e-07	14288	27.4721
SIR2-like protein 2 levels	rs11115639	C	A	-0.0841	0.0184	4.86e-06	14730	20.8909
SIR2-like protein 2 levels	rs115455827	G	A	0.1277	0.0277	4.02e-06	14735	21.2531
SIR2-like protein 2 levels	rs116198125	C	T	-0.1521	0.0329	3.78e-06	14727	21.3731
SIR2-like protein 2 levels	rs12152184	G	A	0.0965	0.0208	3.49e-06	12402	21.5242
SIR2-like protein 2 levels	rs12531843	G	C	-0.1286	0.0243	1.21e-07	12404	28.0072
SIR2-like protein 2 levels	rs138897138	G	A	0.104	0.0218	1.84e-06	14288	22.759
SIR2-like protein 2 levels	rs144373891	C	T	-0.5739	0.0515	7.69e-29	14736	124.182
SIR2-like protein 2 levels	rs147383134	C	T	0.2573	0.0551	3.02e-06	13801	21.806
SIR2-like protein 2 levels	rs60459634	G	A	-0.1063	0.0229	3.45e-06	14288	21.5474
SIR2-like protein 2 levels	rs72883370	G	A	-0.3428	0.0737	3.3e-06	12737	21.6345
SIR2-like protein 2 levels	rs7718478	T	A	0.0639	0.0138	3.65e-06	14288	21.4409
SIR2-like protein 2 levels	rs77381020	C	T	0.0862	0.0184	2.8e-06	14288	21.9472
C-C motif chemokine 25 levels	rs10401186	G	A	0.1261	0.0178	1.4e-12	14288	50.1869
C-C motif chemokine 25 levels	rs10426282	G	T	-0.0733	0.012	1.01e-09	14288	37.3117
C-C motif chemokine 25 levels	rs10792444	C	T	-0.0865	0.0181	1.76e-06	14732	22.8389
C-C motif chemokine 25 levels	rs11028036	G	A	0.0546	0.0117	3.06e-06	14728	21.7778
C-C motif chemokine 25 levels	rs11140450	T	A	-0.2681	0.0579	3.65e-06	10797	21.4406
C-C motif chemokine 25 levels	rs111437511	C	T	0.1437	0.0297	1.31e-06	14733	23.41
C-C motif chemokine 25 levels	rs116534774	C	T	0.3717	0.0777	1.72e-06	11139	22.8846
C-C motif chemokine 25 levels	rs12114935	G	A	0.0769	0.0142	6.11e-08	14732	29.3276
C-C motif chemokine 25 levels	rs12606983	C	T	-0.0673	0.0134	5.1e-07	14715	25.2244
C-C motif chemokine 25 levels	rs143132666	C	A	-0.1934	0.0406	1.9e-06	14734	22.6914
C-C motif chemokine 25 levels	rs147851492	G	A	0.2127	0.0449	2.17e-06	14727	22.441
C-C motif chemokine 25 levels	rs149395110	C	T	-0.2782	0.0609	4.92e-06	12880	20.8679
C-C motif chemokine 25 levels	rs1705699	C	T	-0.0546	0.0116	2.52e-06	14714	22.1549
C-C motif chemokine 25 levels	rs521795	C	T	-0.0624	0.0122	3.14e-07	14288	26.1607
C-C motif chemokine 25 levels	rs62124688	G	A	-0.7591	0.0145	1e-200	14288	2740.7
C-C motif chemokine 25 levels	rs62126084	T	A	-0.1775	0.0156	5.37e-30	14730	129.464
C-C motif chemokine 25 levels	rs635634	C	T	-0.2482	0.0166	1.52e-50	11785	223.557
C-C motif chemokine 25 levels	rs636479	G	A	0.0548	0.0119	4.12e-06	14731	21.2064
C-C motif chemokine 25 levels	rs7137942	G	A	-0.0637	0.0133	1.67e-06	12404	22.9391
C-C motif chemokine 25 levels	rs7296588	G	A	-0.1159	0.0116	1.66e-23	14725	99.8277
C-C motif chemokine 25 levels	rs7611785	G	A	0.0941	0.0198	2.01e-06	14736	22.5865
C-C motif chemokine 25 levels	rs7806274	C	T	-0.0755	0.0161	2.74e-06	13667	21.9909
C-C motif chemokine 25 levels	rs79990760	G	A	0.2192	0.0478	4.52e-06	14725	21.0293
C-C motif chemokine 25 levels	rs851850	G	A	-0.0777	0.0163	1.87e-06	14288	22.7231
Interleukin-7 levels	rs10403201	G	A	-0.0584	0.0127	4.26e-06	14730	21.1455
Interleukin-7 levels	rs1050152	C	T	-0.0651	0.0133	9.84e-07	11785	23.9584
Interleukin-7 levels	rs11742240	G	T	-0.0647	0.0131	7.86e-07	14736	24.393
Interleukin-7 levels	rs12321566	G	A	0.0698	0.0139	5.12e-07	14287	25.2163
Interleukin-7 levels	rs12699881	G	A	0.068	0.0138	8.33e-07	14288	24.2806
Interleukin-7 levels	rs144728120	C	T	0.1495	0.0316	2.23e-06	14717	22.3825
Interleukin-7 levels	rs55849454	G	A	0.0729	0.0159	4.54e-06	12202	21.0214
Interleukin-7 levels	rs7026771	G	A	0.0691	0.0148	3.03e-06	12403	21.7988
Interleukin-7 levels	rs74131483	G	A	0.1372	0.0274	5.52e-07	13240	25.073
Interleukin-7 levels	rs77336315	C	A	0.2512	0.0531	2.24e-06	13801	22.3795
Interleukin-7 levels	rs79072837	C	T	-0.136	0.028	1.19e-06	14715	23.5918
C-X-C motif chemokine 5 levels	rs10403201	G	A	-0.0601	0.0127	2.22e-06	14730	22.3945
C-X-C motif chemokine 5 levels	rs10760022	C	A	-0.0619	0.0121	3.13e-07	14734	26.1704
C-X-C motif chemokine 5 levels	rs10821552	C	A	-0.1132	0.0156	3.97e-13	9841	52.6555
C-X-C motif chemokine 5 levels	rs11734099	G	A	0.0769	0.0153	5e-07	14731	25.2621
C-X-C motif chemokine 5 levels	rs146553494	G	A	0.1844	0.0377	1e-06	14733	23.9243
C-X-C motif chemokine 5 levels	rs2004100	C	T	0.0675	0.0147	4.39e-06	13224	21.085
C-X-C motif chemokine 5 levels	rs2647400	G	C	0.0631	0.013	1.21e-06	14734	23.5598
C-X-C motif chemokine 5 levels	rs425535	C	T	0.5063	0.0181	3.52e-172	14731	782.454
C-X-C motif chemokine 5 levels	rs4279906	C	T	0.2082	0.042	7.15e-07	14717	24.5733
C-X-C motif chemokine 5 levels	rs59312158	G	A	-0.19	0.0385	8.01e-07	13672	24.3549
C-X-C motif chemokine 5 levels	rs6993770	T	A	-0.1058	0.0135	4.61e-15	14288	61.4191
C-X-C motif chemokine 5 levels	rs7090111	G	C	-0.1734	0.0117	1.08e-49	14735	219.648
C-X-C motif chemokine 5 levels	rs7636889	G	A	-0.0768	0.0137	2.07e-08	14733	31.4254
C-X-C motif chemokine 5 levels	rs79649467	G	T	-0.1721	0.0276	4.5e-10	14288	38.8816
Latency-associated peptide transforming growth factor beta 1 levels	rs10403201	G	A	-0.0597	0.0125	1.79e-06	14730	22.8102
Latency-associated peptide transforming growth factor beta 1 levels	rs10508556	C	T	0.0523	0.0114	4.48e-06	14735	21.0472
Latency-associated peptide transforming growth factor beta 1 levels	rs114152855	C	T	-0.299	0.0613	1.07e-06	14249	23.7915
Latency-associated peptide transforming growth factor beta 1 levels	rs143420877	C	T	0.1447	0.0303	1.79e-06	14729	22.8061
Latency-associated peptide transforming growth factor beta 1 levels	rs144834546	C	T	-0.2662	0.0526	4.17e-07	12935	25.6121
Latency-associated peptide transforming growth factor beta 1 levels	rs149458216	C	A	-0.2301	0.0472	1.09e-06	14726	23.7656
Latency-associated peptide transforming growth factor beta 1 levels	rs1800472	G	A	-0.4623	0.0335	2.55e-43	14736	190.44
Latency-associated peptide transforming growth factor beta 1 levels	rs183319799	G	T	0.2185	0.0461	2.14e-06	14733	22.4647
Latency-associated peptide transforming growth factor beta 1 levels	rs1921885	C	A	0.1265	0.0263	1.51e-06	14288	23.135
Latency-associated peptide transforming growth factor beta 1 levels	rs2281119	C	T	-0.0873	0.019	4.33e-06	14284	21.1116
Latency-associated peptide transforming growth factor beta 1 levels	rs34536806	G	T	0.0989	0.021	2.48e-06	14288	22.1796
Latency-associated peptide transforming growth factor beta 1 levels	rs34992551	C	T	-0.0931	0.0199	2.89e-06	14734	21.8874
Latency-associated peptide transforming growth factor beta 1 levels	rs60821320	C	A	-0.1083	0.0232	3.04e-06	12852	21.7912
Latency-associated peptide transforming growth factor beta 1 levels	rs7013321	G	A	-0.0608	0.0121	5.04e-07	14288	25.2485
Latency-associated peptide transforming growth factor beta 1 levels	rs7247630	C	T	0.1378	0.0271	3.68e-07	14729	25.8559
Latency-associated peptide transforming growth factor beta 1 levels	rs73045256	G	A	-0.1921	0.0276	3.4e-12	14288	48.4436
Latency-associated peptide transforming growth factor beta 1 levels	rs7570818	G	A	-0.0849	0.0183	3.5e-06	14729	21.5235
Latency-associated peptide transforming growth factor beta 1 levels	rs7656674	T	A	0.0626	0.0121	2.3e-07	14288	26.7657
Latency-associated peptide transforming growth factor beta 1 levels	rs7820135	C	T	-0.0747	0.0155	1.44e-06	14730	23.2262
Neurturin levels	rs10412462	C	A	-0.1731	0.0366	2.25e-06	11790	22.3682
Neurturin levels	rs113580784	G	A	-0.2288	0.0495	3.8e-06	11768	21.3649
Neurturin levels	rs143131035	C	T	-0.4361	0.0867	4.91e-07	7585	25.3008
Neurturin levels	rs182274799	G	A	0.1565	0.031	4.46e-07	9461	25.4862
Neurturin levels	rs192427410	G	T	0.3743	0.0786	1.92e-06	8783	22.6775
Neurturin levels	rs29630	C	T	-0.074	0.0159	3.25e-06	11343	21.6605
Neurturin levels	rs4360502	G	A	-0.0652	0.0141	3.76e-06	11342	21.3824
Neurturin levels	rs62120726	G	A	0.0786	0.0172	4.88e-06	11343	20.8828
Neurturin levels	rs76777800	C	T	0.3387	0.0738	4.44e-06	6941	21.0629
Neurturin levels	rs7712604	G	C	-0.0879	0.0176	5.9e-07	8587	24.9432
Neurturin levels	rs77216559	C	T	0.1667	0.034	9.44e-07	11791	24.0388
Neurturin levels	rs8033310	C	T	0.1332	0.0286	3.2e-06	11343	21.6908
Neurturin levels	rs908372	G	C	-0.0622	0.0136	4.8e-06	11773	20.9172
Interleukin-13 levels	rs10446322	G	A	0.064	0.0132	1.24e-06	11777	23.5078
Interleukin-13 levels	rs10917637	G	A	0.0692	0.0136	3.61e-07	11772	25.8901
Interleukin-13 levels	rs11251952	G	A	-0.1845	0.0397	3.36e-06	11344	21.5979
Interleukin-13 levels	rs13119159	G	A	0.0739	0.0132	2.16e-08	11344	31.343
Interleukin-13 levels	rs141726773	C	T	0.2093	0.0446	2.69e-06	11344	22.0226
Interleukin-13 levels	rs149979178	G	A	0.1832	0.039	2.63e-06	6901	22.0659
Interleukin-13 levels	rs183684201	G	C	-0.2968	0.0628	2.29e-06	11782	22.3362
Interleukin-13 levels	rs55924857	C	T	-0.0934	0.0183	3.33e-07	11792	26.049
Interleukin-13 levels	rs59235092	G	A	0.2122	0.0439	1.34e-06	11784	23.3648
Interleukin-13 levels	rs76219628	G	A	0.169	0.0357	2.2e-06	11344	22.4097
Interleukin-13 levels	rs9881117	G	A	-0.0656	0.0141	3.28e-06	11791	21.6456
C-X-C motif chemokine 10 levels	rs10481754	C	T	-0.0548	0.0119	4.12e-06	14296	21.2064
C-X-C motif chemokine 10 levels	rs1077965	G	A	-0.0546	0.0118	3.71e-06	14731	21.4102
C-X-C motif chemokine 10 levels	rs112202639	G	A	-0.1609	0.0336	1.68e-06	14744	22.9316
C-X-C motif chemokine 10 levels	rs115140093	C	T	-0.5186	0.042	5.02e-35	14744	152.464
C-X-C motif chemokine 10 levels	rs12155428	C	T	-0.1765	0.0375	2.52e-06	14733	22.1527
C-X-C motif chemokine 10 levels	rs12174864	G	A	-0.0582	0.0121	1.51e-06	14295	23.1353
C-X-C motif chemokine 10 levels	rs12476448	C	T	0.0536	0.0115	3.15e-06	14737	21.7237
C-X-C motif chemokine 10 levels	rs12629593	G	T	-0.0879	0.0182	1.37e-06	14744	23.3257
C-X-C motif chemokine 10 levels	rs12646113	C	T	0.0977	0.0136	6.78e-13	14743	51.6073
C-X-C motif chemokine 10 levels	rs143796249	G	C	-0.2858	0.062	4.03e-06	14296	21.2491
C-X-C motif chemokine 10 levels	rs150519056	C	T	-0.1841	0.0376	9.77e-07	13661	23.9735
C-X-C motif chemokine 10 levels	rs1563171	G	A	0.0592	0.0127	3.14e-06	14740	21.7288
C-X-C motif chemokine 10 levels	rs2349689	G	A	-0.0789	0.0164	1.5e-06	14296	23.1455
C-X-C motif chemokine 10 levels	rs2523495	C	T	0.1095	0.0196	2.31e-08	14743	31.2116
C-X-C motif chemokine 10 levels	rs3184504	C	T	0.1138	0.0131	3.72e-18	11793	75.4644
C-X-C motif chemokine 10 levels	rs4367871	C	T	-0.0567	0.0119	1.89e-06	14296	22.7024
C-X-C motif chemokine 10 levels	rs4804148	C	T	-0.0629	0.013	1.31e-06	14744	23.4107
C-X-C motif chemokine 10 levels	rs55732300	G	A	0.1175	0.025	2.6e-06	14730	22.09
C-X-C motif chemokine 10 levels	rs72651343	C	T	-0.6096	0.0619	6.98e-23	14257	96.9859
C-X-C motif chemokine 10 levels	rs72682331	G	A	0.1089	0.0209	1.88e-07	14731	27.1496
C-X-C motif chemokine 10 levels	rs741344	G	A	-0.06	0.013	3.92e-06	14296	21.3018
Fibroblast growth factor 21 levels	rs10495032	G	T	-0.1557	0.0318	9.77e-07	14720	23.973
Fibroblast growth factor 21 levels	rs12290350	C	T	-0.0689	0.0145	2.02e-06	14295	22.5789
Fibroblast growth factor 21 levels	rs1260326	C	T	0.1323	0.0119	1.03e-28	14730	123.602
Fibroblast growth factor 21 levels	rs13229619	G	A	-0.1609	0.0176	6.13e-20	14743	83.577
Fibroblast growth factor 21 levels	rs142603673	C	T	-0.2352	0.0455	2.35e-07	14252	26.7209
Fibroblast growth factor 21 levels	rs145127946	G	A	-0.1747	0.036	1.22e-06	14295	23.5495
Fibroblast growth factor 21 levels	rs188758663	G	A	-0.3801	0.0749	3.88e-07	11668	25.7533
Fibroblast growth factor 21 levels	rs2429473	C	A	-0.0812	0.0147	3.32e-08	14295	30.5125
Fibroblast growth factor 21 levels	rs4700382	C	T	-0.063	0.0136	3.62e-06	14295	21.4587
Fibroblast growth factor 21 levels	rs60277384	C	T	-0.0881	0.019	3.54e-06	14742	21.5003
Fibroblast growth factor 21 levels	rs7012637	G	A	-0.0605	0.012	4.61e-07	14295	25.4184
Fibroblast growth factor 21 levels	rs72965996	G	A	-0.2215	0.0444	6.08e-07	13808	24.8875
Fibroblast growth factor 21 levels	rs7610704	C	T	-0.0568	0.012	2.21e-06	14295	22.4044
Fibroblast growth factor 21 levels	rs838131	C	A	0.1627	0.013	6.15e-36	14294	156.635
TNF-related apoptosis-inducing ligand levels	rs1065657	G	A	0.0655	0.0118	2.84e-08	14287	30.8119
TNF-related apoptosis-inducing ligand levels	rs10745981	T	A	-0.0881	0.0185	1.92e-06	12850	22.6782
TNF-related apoptosis-inducing ligand levels	rs111257277	G	A	0.189	0.037	3.25e-07	14729	26.0928
TNF-related apoptosis-inducing ligand levels	rs114597610	C	T	-0.26	0.0564	4.03e-06	14735	21.2514
TNF-related apoptosis-inducing ligand levels	rs140862652	C	A	0.1342	0.0265	4.1e-07	14287	25.6456
TNF-related apoptosis-inducing ligand levels	rs141011299	G	A	-0.5024	0.1076	3.02e-06	9812	21.8009
TNF-related apoptosis-inducing ligand levels	rs142889372	G	C	-0.2835	0.0606	2.89e-06	14238	21.8857
TNF-related apoptosis-inducing ligand levels	rs145386370	G	T	0.2641	0.0535	7.96e-07	13386	24.3685
TNF-related apoptosis-inducing ligand levels	rs146922303	C	T	0.1622	0.0347	2.95e-06	14727	21.8496
TNF-related apoptosis-inducing ligand levels	rs16840522	C	T	-0.1191	0.0147	5.4e-16	14725	65.6431
TNF-related apoptosis-inducing ligand levels	rs174533	G	A	0.0787	0.0121	7.81e-11	14732	42.3037
TNF-related apoptosis-inducing ligand levels	rs17779404	G	T	0.0674	0.0138	1.04e-06	14723	23.854
TNF-related apoptosis-inducing ligand levels	rs180941492	G	A	-0.244	0.0491	6.71e-07	13800	24.6954
TNF-related apoptosis-inducing ligand levels	rs1892247	G	A	-0.0756	0.0158	1.71e-06	14719	22.8944
TNF-related apoptosis-inducing ligand levels	rs2113173	C	T	0.0691	0.0145	1.88e-06	14287	22.7102
TNF-related apoptosis-inducing ligand levels	rs2138380	G	A	0.0882	0.0182	1.26e-06	13239	23.4852
TNF-related apoptosis-inducing ligand levels	rs2418781	G	T	-0.1452	0.0316	4.33e-06	14287	21.1134
TNF-related apoptosis-inducing ligand levels	rs28424593	T	A	-0.1311	0.0279	2.62e-06	14722	22.0799
TNF-related apoptosis-inducing ligand levels	rs28929474	C	T	0.6692	0.044	3.08e-52	14735	231.316
TNF-related apoptosis-inducing ligand levels	rs368805685	G	A	-0.2297	0.0501	4.54e-06	11760	21.0207
TNF-related apoptosis-inducing ligand levels	rs4760	G	A	0.3554	0.0163	2.14e-105	14287	475.401
TNF-related apoptosis-inducing ligand levels	rs490342	G	T	0.1252	0.02	3.85e-10	13228	39.1876
TNF-related apoptosis-inducing ligand levels	rs5030044	G	A	0.285	0.0187	1.9e-52	14287	232.277
TNF-related apoptosis-inducing ligand levels	rs574044675	C	A	0.5818	0.0399	3.69e-48	13173	212.619
TNF-related apoptosis-inducing ligand levels	rs6969337	C	T	0.1823	0.038	1.61e-06	11336	23.0147
TNF-related apoptosis-inducing ligand levels	rs77303550	C	T	-0.0724	0.0146	7.09e-07	14728	24.5907
TNF-related apoptosis-inducing ligand levels	rs8178824	C	T	0.2575	0.037	3.42e-12	14735	48.4341
Interleukin-17C levels	rs1072074	G	A	-0.0649	0.0141	4.17e-06	11785	21.1861
Interleukin-17C levels	rs10870773	G	A	-0.0816	0.0171	1.82e-06	11345	22.7713
Interleukin-17C levels	rs114882743	T	A	-0.3259	0.0548	2.73e-09	11345	35.3678
Interleukin-17C levels	rs11931996	C	T	-0.1219	0.0262	3.28e-06	11345	21.6474
Interleukin-17C levels	rs12092228	G	T	0.1508	0.0327	4e-06	9892	21.267
Interleukin-17C levels	rs12863903	C	T	-0.0857	0.018	1.93e-06	11345	22.6682
Interleukin-17C levels	rs12895022	C	T	0.1091	0.0236	3.78e-06	11774	21.371
Interleukin-17C levels	rs17700884	G	T	-0.105	0.0136	1.16e-14	11775	59.6075
Interleukin-17C levels	rs1920106	C	T	0.0633	0.0132	1.62e-06	11792	22.9964
Interleukin-17C levels	rs2814092	G	C	0.0624	0.0135	3.8e-06	11792	21.3649
Interleukin-17C levels	rs39779	G	C	0.1077	0.0227	2.09e-06	11345	22.5102
Interleukin-17C levels	rs554604740	G	A	0.1926	0.0401	1.56e-06	11149	23.0687
Interleukin-17C levels	rs59356989	G	A	-0.0882	0.0177	6.26e-07	11790	24.8308
Interleukin-17C levels	rs72815428	C	T	-0.1673	0.0366	4.85e-06	11775	20.8944
Interleukin-17C levels	rs75246422	C	T	-0.0951	0.0201	2.23e-06	11793	22.3856
Interleukin-17C levels	rs77654242	G	T	-0.2174	0.0469	3.56e-06	10294	21.4869
Interleukin-17C levels	rs8015296	G	C	-0.1162	0.0253	4.37e-06	9461	21.0946
C-X-C motif chemokine 11 levels	rs10733789	C	T	-0.0815	0.0127	1.39e-10	14287	41.182
C-X-C motif chemokine 11 levels	rs10898158	G	A	0.0609	0.0121	4.83e-07	14288	25.3317
C-X-C motif chemokine 11 levels	rs111787182	C	A	-0.1445	0.0314	4.19e-06	13224	21.1776
C-X-C motif chemokine 11 levels	rs112884138	C	T	-0.0976	0.0209	3.01e-06	14728	21.8076
C-X-C motif chemokine 11 levels	rs116470923	C	T	-0.1975	0.0427	3.74e-06	14736	21.3933
C-X-C motif chemokine 11 levels	rs12433317	G	A	0.0571	0.012	1.95e-06	14288	22.6417
C-X-C motif chemokine 11 levels	rs2245786	G	A	-0.0599	0.0131	4.82e-06	14721	20.9079
C-X-C motif chemokine 11 levels	rs2894233	G	A	-0.2236	0.047	1.96e-06	11917	22.6333
C-X-C motif chemokine 11 levels	rs3184504	C	T	0.1236	0.0132	7.7e-21	11785	87.6777
C-X-C motif chemokine 11 levels	rs4748380	C	T	0.0901	0.019	2.12e-06	14732	22.4876
C-X-C motif chemokine 11 levels	rs59148364	G	A	0.1821	0.0378	1.45e-06	14721	23.2079
C-X-C motif chemokine 11 levels	rs60141220	G	A	-0.0777	0.0165	2.49e-06	13221	22.1755
C-X-C motif chemokine 11 levels	rs62291421	G	C	0.2674	0.0518	2.44e-07	12305	26.6479
C-X-C motif chemokine 11 levels	rs6827617	G	A	-0.1724	0.0118	2.42e-48	14718	213.457
C-X-C motif chemokine 11 levels	rs7009937	C	T	0.1175	0.025	2.6e-06	14288	22.09
C-X-C motif chemokine 11 levels	rs7222922	C	T	-0.0882	0.0182	1.26e-06	14726	23.4852
C-X-C motif chemokine 11 levels	rs72747175	G	A	0.1535	0.0326	2.49e-06	14730	22.1708
C-X-C motif chemokine 11 levels	rs72925566	G	A	-0.0973	0.0185	1.44e-07	11337	27.6619
C-X-C motif chemokine 11 levels	rs7475335	C	A	-0.0646	0.0124	1.89e-07	14735	27.1407
C-X-C motif chemokine 11 levels	rs75612655	C	T	0.5352	0.0705	3.16e-14	12935	57.6307
C-X-C motif chemokine 11 levels	rs7750544	C	T	-0.0773	0.0164	2.44e-06	13644	22.2163
C-X-C motif chemokine 11 levels	rs78632565	C	T	0.1082	0.0214	4.28e-07	14722	25.5639
C-X-C motif chemokine 1 levels	rs10734292	G	A	0.123	0.0267	4.09e-06	11776	21.2221
C-X-C motif chemokine 1 levels	rs11880837	G	A	0.0583	0.0127	4.42e-06	14288	21.0732
C-X-C motif chemokine 1 levels	rs1366946	C	T	-0.3134	0.0134	5.65e-121	14730	547.001
C-X-C motif chemokine 1 levels	rs2122155	G	A	-0.0538	0.0117	4.26e-06	14717	21.1443
C-X-C motif chemokine 1 levels	rs2280441	G	A	-0.1443	0.0312	3.75e-06	14735	21.3906
C-X-C motif chemokine 1 levels	rs2835916	G	C	-0.0564	0.012	2.6e-06	14735	22.09
C-X-C motif chemokine 1 levels	rs4474574	C	T	-0.365	0.0779	2.79e-06	9555	21.9539
C-X-C motif chemokine 1 levels	rs62311721	C	T	-0.186	0.0407	4.88e-06	14288	20.8851
Urokinase-type plasminogen activator levels	rs1074669	G	A	-0.0548	0.0119	4.12e-06	14286	21.2064
Urokinase-type plasminogen activator levels	rs10840566	G	A	0.0784	0.0154	3.56e-07	14733	25.9174
Urokinase-type plasminogen activator levels	rs10992204	G	A	0.1061	0.0217	1.01e-06	14286	23.9062
Urokinase-type plasminogen activator levels	rs11220462	G	A	-0.1024	0.0161	2.01e-10	14731	40.4528
Urokinase-type plasminogen activator levels	rs144470316	G	C	0.3395	0.0656	2.28e-07	12303	26.7838
Urokinase-type plasminogen activator levels	rs154972	G	A	-0.0625	0.012	1.91e-07	14724	27.1267
Urokinase-type plasminogen activator levels	rs333947	G	A	-0.0785	0.0166	2.26e-06	14286	22.3626
Urokinase-type plasminogen activator levels	rs3933086	G	A	0.3099	0.0664	3.05e-06	11778	21.7825
Urokinase-type plasminogen activator levels	rs4251805	C	T	-0.422	0.0311	6.1e-42	14734	184.121
Urokinase-type plasminogen activator levels	rs4760	G	A	0.1408	0.0165	1.42e-17	14286	72.8178
Urokinase-type plasminogen activator levels	rs4800787	C	T	-0.094	0.0125	5.48e-14	14730	56.5504
Urokinase-type plasminogen activator levels	rs59772299	G	T	0.0627	0.0133	2.43e-06	14730	22.2245
Urokinase-type plasminogen activator levels	rs597808	G	A	0.0662	0.0134	7.8e-07	11334	24.4065
Urokinase-type plasminogen activator levels	rs62286554	C	T	-0.091	0.019	1.67e-06	11335	22.9391
Urokinase-type plasminogen activator levels	rs6805474	G	A	0.0952	0.0176	6.33e-08	14285	29.2583
Urokinase-type plasminogen activator levels	rs704	G	A	0.0567	0.0115	8.2e-07	14734	24.3092
Urokinase-type plasminogen activator levels	rs74607099	G	A	-0.1817	0.0389	3e-06	14723	21.8178
Urokinase-type plasminogen activator levels	rs7564243	G	A	-0.0852	0.0114	7.8e-14	14729	55.856
Fibroblast growth factor 19 levels	rs10777251	G	A	-0.0767	0.0166	3.83e-06	12411	21.3489
Fibroblast growth factor 19 levels	rs112126444	G	A	-0.0927	0.0199	3.19e-06	14735	21.6997
Fibroblast growth factor 19 levels	rs11244038	G	C	0.1199	0.0247	1.21e-06	11786	23.5638
Fibroblast growth factor 19 levels	rs117398067	C	T	0.2583	0.0564	4.65e-06	14744	20.9745
Fibroblast growth factor 19 levels	rs12110436	C	T	-0.136	0.0297	4.67e-06	14743	20.9684
Fibroblast growth factor 19 levels	rs12407505	G	A	-0.1614	0.0352	4.53e-06	14735	21.0243
Fibroblast growth factor 19 levels	rs12520287	C	T	-0.1014	0.0221	4.47e-06	14296	21.0519
Fibroblast growth factor 19 levels	rs13103023	G	A	0.0837	0.0124	1.48e-11	14296	45.5625
Fibroblast growth factor 19 levels	rs142067135	G	A	-0.2295	0.0492	3.09e-06	13809	21.7588
Fibroblast growth factor 19 levels	rs145274424	C	T	0.1992	0.0421	2.23e-06	14735	22.388
Fibroblast growth factor 19 levels	rs1671812	C	T	0.0621	0.0132	2.54e-06	12412	22.1327
Fibroblast growth factor 19 levels	rs17326790	C	T	0.2161	0.0471	4.47e-06	14741	21.0508
Fibroblast growth factor 19 levels	rs191522330	C	T	0.2325	0.0488	1.89e-06	14738	22.699
Fibroblast growth factor 19 levels	rs2306969	G	A	0.0674	0.0141	1.75e-06	14739	22.8498
Fibroblast growth factor 19 levels	rs2906655	C	T	-0.0623	0.0135	3.93e-06	14743	21.2965
Fibroblast growth factor 19 levels	rs35836706	G	A	0.2151	0.0456	2.39e-06	14734	22.2511
Fibroblast growth factor 19 levels	rs516246	C	T	-0.1661	0.0118	5.31e-45	14744	198.141
Fibroblast growth factor 19 levels	rs7005978	G	A	-0.1055	0.0123	9.72e-18	14744	73.569
Fibroblast growth factor 19 levels	rs76708593	C	T	0.1024	0.0222	3.98e-06	14296	21.2762
Fibroblast growth factor 19 levels	rs834971	G	A	-0.0614	0.0128	1.61e-06	14728	23.01
Fractalkine levels	rs10778675	C	A	0.0792	0.0158	5.37e-07	14295	25.1267
Fractalkine levels	rs111472651	G	C	-0.1191	0.0248	1.57e-06	14728	23.0632
Fractalkine levels	rs114359340	G	A	-0.1881	0.0405	3.41e-06	13651	21.5709
Fractalkine levels	rs11682107	G	A	-0.0675	0.0126	8.45e-08	12412	28.699
Fractalkine levels	rs117698194	G	A	-0.1996	0.0432	3.83e-06	13859	21.3478
Fractalkine levels	rs12331618	G	A	-0.0582	0.0114	3.3e-07	14729	26.0637
Fractalkine levels	rs13167439	C	T	-0.0903	0.0193	2.89e-06	14295	21.8908
Fractalkine levels	rs1976172	G	C	-0.0569	0.012	2.12e-06	14732	22.4834
Fractalkine levels	rs2442752	C	T	-0.0589	0.0117	4.8e-07	14743	25.343
Fractalkine levels	rs2731674	G	T	-0.0681	0.0128	1.04e-07	14740	28.3057
Fractalkine levels	rs35026817	G	T	0.0633	0.0122	2.12e-07	14740	26.9208
Fractalkine levels	rs3732378	G	A	0.0941	0.0154	9.94e-10	14740	37.3369
Fractalkine levels	rs55896747	C	T	0.1129	0.0244	3.71e-06	14734	21.4096
Fractalkine levels	rs56397903	G	A	0.1968	0.0424	3.46e-06	14743	21.5436
Fractalkine levels	rs571946532	C	A	-0.2404	0.0512	2.66e-06	11768	22.046
Fractalkine levels	rs635634	C	T	-0.1145	0.0166	5.29e-12	11792	47.5768
Fractalkine levels	rs712137	C	A	0.0563	0.012	2.71e-06	14737	22.0117
Fractalkine levels	rs73137770	G	C	0.2442	0.0529	3.91e-06	13808	21.3098
Fractalkine levels	rs7763262	C	T	0.0811	0.012	1.4e-11	14743	45.6751
Fractalkine levels	rs77915710	G	A	-0.1436	0.0304	2.32e-06	14742	22.3132
Fractalkine levels	rs8052631	G	A	-0.1511	0.027	2.19e-08	14295	31.3185
Neurotrophin-3 levels	rs10780690	G	T	0.0557	0.012	3.46e-06	14296	21.5451
Neurotrophin-3 levels	rs11225042	C	A	-0.0973	0.0203	1.64e-06	12412	22.9738
Neurotrophin-3 levels	rs112418830	C	T	0.1366	0.0263	2.06e-07	14296	26.9768
Neurotrophin-3 levels	rs12517801	G	A	-0.0555	0.0121	4.5e-06	14726	21.0385
Neurotrophin-3 levels	rs145686993	G	C	-0.2464	0.0539	4.84e-06	14257	20.898
Neurotrophin-3 levels	rs146532158	C	T	-0.1859	0.0386	1.46e-06	14741	23.1945
Neurotrophin-3 levels	rs17537796	C	A	-0.2571	0.0553	3.33e-06	14254	21.6149
Neurotrophin-3 levels	rs2034246	C	A	0.0582	0.012	1.23e-06	14296	23.5225
Neurotrophin-3 levels	rs2107473	G	A	-0.2393	0.0507	2.36e-06	13394	22.2777
Neurotrophin-3 levels	rs2846299	G	A	0.0582	0.0125	3.22e-06	14721	21.6783
Neurotrophin-3 levels	rs28735437	G	C	-0.1168	0.0164	1.06e-12	14737	50.7222
Neurotrophin-3 levels	rs3218587	G	A	0.1364	0.0294	3.49e-06	14744	21.5245
Neurotrophin-3 levels	rs5751454	C	T	0.1823	0.0398	4.64e-06	13680	20.9801
Neurotrophin-3 levels	rs58399805	T	A	0.1106	0.022	4.98e-07	14737	25.2735
Neurotrophin-3 levels	rs72652073	G	C	0.058	0.0125	3.48e-06	14296	21.5296
Neurotrophin-3 levels	rs73166403	C	T	-0.092	0.02	4.22e-06	14296	21.16
Neurotrophin-3 levels	rs79759094	G	A	-0.1163	0.0251	3.6e-06	14728	21.469
Eukaryotic translation initiation factor 4E-binding protein 1 levels	rs10792025	C	T	-0.0593	0.0124	1.73e-06	14727	22.87
Eukaryotic translation initiation factor 4E-binding protein 1 levels	rs10926313	G	A	-0.0884	0.0175	4.39e-07	14288	25.5169
Eukaryotic translation initiation factor 4E-binding protein 1 levels	rs137887001	G	C	0.2235	0.0486	4.25e-06	14288	21.1486
Eukaryotic translation initiation factor 4E-binding protein 1 levels	rs181095999	C	T	-0.2226	0.0474	2.65e-06	14736	22.0543
Eukaryotic translation initiation factor 4E-binding protein 1 levels	rs2731672	C	T	0.0926	0.0152	1.11e-09	11783	37.1137
Eukaryotic translation initiation factor 4E-binding protein 1 levels	rs2856226	C	T	-0.0995	0.0214	3.33e-06	12404	21.6182
Eukaryotic translation initiation factor 4E-binding protein 1 levels	rs356283	G	T	0.0588	0.0123	1.75e-06	14730	22.8531
Eukaryotic translation initiation factor 4E-binding protein 1 levels	rs3733402	G	A	-0.1305	0.0116	2.32e-29	14736	126.562
Eukaryotic translation initiation factor 4E-binding protein 1 levels	rs5030072	C	T	0.0594	0.0119	5.99e-07	14716	24.916
Eukaryotic translation initiation factor 4E-binding protein 1 levels	rs6963617	C	T	0.0754	0.0142	1.1e-07	14288	28.1946
Eukaryotic translation initiation factor 4E-binding protein 1 levels	rs76686678	G	T	0.2607	0.0521	5.62e-07	14730	25.0384
Vascular endothelial growth factor A levels	rs10822155	C	A	0.0838	0.0117	7.93e-13	14744	51.2999
Vascular endothelial growth factor A levels	rs114694170	C	T	-0.1625	0.0267	1.16e-09	14728	37.0411
Vascular endothelial growth factor A levels	rs117976551	G	C	-0.2163	0.0449	1.45e-06	13809	23.2071
Vascular endothelial growth factor A levels	rs11953790	C	T	-0.1842	0.0374	8.43e-07	14730	24.2569
Vascular endothelial growth factor A levels	rs1203834	C	T	0.1174	0.0253	3.48e-06	13232	21.5325
Vascular endothelial growth factor A levels	rs12784822	G	A	-0.3266	0.0715	4.93e-06	14296	20.8651
Vascular endothelial growth factor A levels	rs138648222	G	C	0.1981	0.0397	6.04e-07	14739	24.8993
Vascular endothelial growth factor A levels	rs144037665	C	A	-0.2779	0.0603	4.05e-06	11969	21.2394
Vascular endothelial growth factor A levels	rs145703410	C	T	-0.2475	0.0539	4.39e-06	14296	21.085
Vascular endothelial growth factor A levels	rs145846107	C	T	0.2736	0.0582	2.59e-06	13422	22.0997
Vascular endothelial growth factor A levels	rs16883415	C	T	-0.22	0.0457	1.48e-06	14744	23.1746
Vascular endothelial growth factor A levels	rs2050256	G	A	-0.0734	0.0152	1.37e-06	14739	23.3187
Vascular endothelial growth factor A levels	rs34536806	G	T	0.0992	0.0208	1.85e-06	14296	22.7456
Vascular endothelial growth factor A levels	rs34562990	C	A	0.0671	0.0127	1.27e-07	14295	27.915
Vascular endothelial growth factor A levels	rs4349809	G	T	0.4259	0.0113	1e-200	14734	1420.56
Vascular endothelial growth factor A levels	rs4875579	G	C	-0.0741	0.0158	2.73e-06	14296	21.9949
Vascular endothelial growth factor A levels	rs61818787	C	T	-0.0759	0.0148	2.92e-07	14732	26.3003
Vascular endothelial growth factor A levels	rs62401205	C	A	-0.2112	0.0333	2.26e-10	14296	40.2253
Vascular endothelial growth factor A levels	rs6582666	G	C	-0.1288	0.0265	1.17e-06	11791	23.6233
Vascular endothelial growth factor A levels	rs6993770	T	A	0.1231	0.0134	4.06e-20	14296	84.393
Vascular endothelial growth factor A levels	rs7688836	G	A	-0.0685	0.0145	2.31e-06	14742	22.3175
Vascular endothelial growth factor A levels	rs9472184	G	A	-0.0602	0.0124	1.2e-06	14296	23.5695
Tumor necrosis factor ligand superfamily member 12 levels	rs10831650	G	A	0.0692	0.0125	3.09e-08	14288	30.6473
Tumor necrosis factor ligand superfamily member 12 levels	rs11136339	C	T	0.0613	0.0122	5.05e-07	13664	25.2465
Tumor necrosis factor ligand superfamily member 12 levels	rs111641307	G	C	-0.401	0.0871	4.15e-06	10446	21.1959
Tumor necrosis factor ligand superfamily member 12 levels	rs11738159	C	T	0.0577	0.0119	1.24e-06	14288	23.5103
Tumor necrosis factor ligand superfamily member 12 levels	rs117550445	G	C	-0.1855	0.0377	8.64e-07	14721	24.2106
Tumor necrosis factor ligand superfamily member 12 levels	rs12145644	T	A	-0.0727	0.0141	2.52e-07	14287	26.5846
Tumor necrosis factor ligand superfamily member 12 levels	rs12726054	G	A	0.109	0.0228	1.75e-06	14721	22.8551
Tumor necrosis factor ligand superfamily member 12 levels	rs13107325	C	T	0.2027	0.0236	8.77e-18	14733	73.7706
Tumor necrosis factor ligand superfamily member 12 levels	rs16879825	G	A	-0.2027	0.0438	3.69e-06	11784	21.417
Tumor necrosis factor ligand superfamily member 12 levels	rs1965399	G	A	-0.1312	0.028	2.79e-06	14736	21.9559
Tumor necrosis factor ligand superfamily member 12 levels	rs2163333	G	A	0.1404	0.0273	2.71e-07	14719	26.449
Tumor necrosis factor ligand superfamily member 12 levels	rs34790908	C	T	0.211	0.0129	3.9e-60	14732	267.538
Tumor necrosis factor ligand superfamily member 12 levels	rs3821473	G	A	-0.0622	0.0136	4.8e-06	14736	20.9172
Tumor necrosis factor ligand superfamily member 12 levels	rs4882710	C	T	0.0666	0.0131	3.7e-07	14288	25.8467
Tumor necrosis factor ligand superfamily member 12 levels	rs56023600	C	T	-0.0856	0.0186	4.18e-06	14287	21.1798
Tumor necrosis factor ligand superfamily member 12 levels	rs579459	C	T	0.1098	0.0157	2.68e-12	11785	48.9109
Tumor necrosis factor ligand superfamily member 12 levels	rs7019909	C	T	-0.0897	0.0193	3.36e-06	14288	21.6008
Tumor necrosis factor ligand superfamily member 12 levels	rs73590361	C	T	-0.0744	0.0161	3.82e-06	14726	21.3547
Tumor necrosis factor ligand superfamily member 12 levels	rs7503751	G	A	-0.1386	0.0238	5.76e-09	14288	33.9135
Tumor necrosis factor ligand superfamily member 12 levels	rs76047473	C	T	0.1318	0.0286	4.06e-06	14718	21.2373
Tumor necrosis factor ligand superfamily member 12 levels	rs76133364	C	A	0.1896	0.0369	2.77e-07	13224	26.4012
Tumor necrosis factor ligand superfamily member 12 levels	rs78254232	C	T	-0.2108	0.0456	3.79e-06	14248	21.3703
Tumor necrosis factor ligand superfamily member 12 levels	rs826688	T	A	-0.0592	0.0125	2.18e-06	12835	22.4297
Tumor necrosis factor ligand superfamily member 12 levels	rs9842051	G	C	0.1192	0.014	1.68e-17	14288	72.4931
Stem cell factor levels	rs10832027	G	A	-0.0568	0.012	2.21e-06	14734	22.4044
Stem cell factor levels	rs10894669	C	A	-0.0606	0.0129	2.63e-06	14735	22.0681
Stem cell factor levels	rs11126305	G	A	-0.0567	0.0116	1.02e-06	14718	23.8919
Stem cell factor levels	rs11199541	C	T	0.1548	0.0339	4.96e-06	14736	20.8518
Stem cell factor levels	rs11608458	C	T	-0.0707	0.0122	6.83e-09	14288	33.583
Stem cell factor levels	rs11877350	G	A	0.0538	0.0117	4.26e-06	14728	21.1443
Stem cell factor levels	rs12149545	G	A	0.1146	0.0123	1.2e-20	14736	86.8079
Stem cell factor levels	rs12378537	C	T	0.105	0.0219	1.63e-06	11337	22.9874
Stem cell factor levels	rs138854302	C	T	-0.1391	0.0205	1.16e-11	14736	46.0412
Stem cell factor levels	rs139690	G	A	0.1104	0.024	4.22e-06	14734	21.16
Stem cell factor levels	rs146276488	G	A	0.2422	0.0516	2.68e-06	14728	22.0317
Stem cell factor levels	rs151246947	G	A	0.2116	0.0453	3e-06	13224	21.819
Stem cell factor levels	rs16942887	G	A	0.1658	0.0171	3.14e-22	14736	94.0106
Stem cell factor levels	rs174535	C	T	-0.0735	0.0121	1.24e-09	14736	36.8981
Stem cell factor levels	rs186248365	G	A	-0.428	0.0907	2.37e-06	11538	22.2676
Stem cell factor levels	rs2024570	C	T	-0.1985	0.0341	5.85e-09	14288	33.8854
Stem cell factor levels	rs2133027	G	A	0.4722	0.1032	4.75e-06	8290	20.9359
Stem cell factor levels	rs2740488	C	A	0.1156	0.0133	3.57e-18	14732	75.5462
Stem cell factor levels	rs2980888	C	T	-0.0683	0.0126	5.94e-08	14735	29.3833
Stem cell factor levels	rs34813411	C	T	-0.1619	0.0339	1.79e-06	14717	22.8084
Stem cell factor levels	rs45617141	G	T	0.2803	0.0512	4.38e-08	12935	29.9713
Stem cell factor levels	rs557933	C	A	-0.0553	0.0118	2.78e-06	14287	21.9627
Stem cell factor levels	rs6073958	C	T	-0.2858	0.0144	1.16e-87	14730	393.912
Stem cell factor levels	rs705379	G	A	0.0789	0.012	4.87e-11	14288	43.2306
Stem cell factor levels	rs71431776	C	A	-0.0938	0.0192	1.03e-06	14714	23.8673
Stem cell factor levels	rs71644719	G	A	-0.1584	0.0345	4.4e-06	14727	21.0801
Stem cell factor levels	rs72847212	C	T	-0.0721	0.015	1.53e-06	13659	23.104
Stem cell factor levels	rs7664024	C	T	-0.0718	0.0153	2.69e-06	14288	22.0225
Stem cell factor levels	rs78397068	C	T	0.1202	0.0233	2.49e-07	14288	26.6132
Stem cell factor levels	rs785900	C	T	0.0575	0.0118	1.1e-06	14288	23.745
Stem cell factor levels	rs798893	G	C	0.095	0.0141	1.61e-11	14725	45.3951
Stem cell factor levels	rs9264796	G	A	0.1407	0.0303	3.42e-06	12404	21.5627
Sulfotransferase 1A1 levels	rs10842189	C	T	-0.08	0.0173	3.76e-06	11784	21.3839
Sulfotransferase 1A1 levels	rs11074902	G	A	0.0695	0.0139	5.73e-07	11345	25
Sulfotransferase 1A1 levels	rs117222566	G	A	0.271	0.0581	3.1e-06	10403	21.7564
Sulfotransferase 1A1 levels	rs149869672	C	T	-0.3184	0.0684	3.24e-06	10858	21.6688
Sulfotransferase 1A1 levels	rs1698742	C	T	-0.0984	0.0206	1.78e-06	11790	22.8169
Sulfotransferase 1A1 levels	rs2213907	G	A	-0.1504	0.0318	2.25e-06	11790	22.3687
Sulfotransferase 1A1 levels	rs232928	C	T	0.0622	0.0136	4.8e-06	11345	20.9172
Sulfotransferase 1A1 levels	rs2712255	G	A	0.0702	0.0147	1.79e-06	9849	22.8055
Sulfotransferase 1A1 levels	rs2731674	G	T	-0.083	0.0152	4.75e-08	11790	29.8173
Sulfotransferase 1A1 levels	rs371387526	C	A	0.1048	0.0214	9.72e-07	8817	23.9825
Sulfotransferase 1A1 levels	rs55793562	G	A	0.0924	0.0199	3.43e-06	11781	21.5595
Sulfotransferase 1A1 levels	rs55939507	G	A	0.0768	0.0166	3.72e-06	9460	21.4046
Sulfotransferase 1A1 levels	rs66530140	C	T	-0.1678	0.0136	5.64e-35	10913	152.232
Sulfotransferase 1A1 levels	rs703595	C	T	-0.0715	0.0147	1.15e-06	11789	23.658
Sulfotransferase 1A1 levels	rs710446	C	T	-0.0712	0.0135	1.33e-07	11793	27.8159
Sulfotransferase 1A1 levels	rs72643498	C	A	-0.18	0.0376	1.69e-06	11788	22.9176
Sulfotransferase 1A1 levels	rs72656644	G	C	0.1077	0.0224	1.52e-06	11345	23.1172
Sulfotransferase 1A1 levels	rs76833948	T	A	0.134	0.0285	2.58e-06	11345	22.1065
Sulfotransferase 1A1 levels	rs77919742	C	T	-0.1433	0.0287	5.94e-07	11345	24.9304
Sulfotransferase 1A1 levels	rs7812322	C	T	-0.3483	0.0756	4.08e-06	10858	21.2258
Sulfotransferase 1A1 levels	rs9804965	C	A	-0.1927	0.0361	9.4e-08	9265	28.4937
Natural killer cell receptor 2B4 levels	rs10903115	G	A	-0.0559	0.0122	4.61e-06	14286	20.9944
Natural killer cell receptor 2B4 levels	rs10992054	C	T	-0.3705	0.0763	1.2e-06	12304	23.5791
Natural killer cell receptor 2B4 levels	rs11020961	G	A	0.0768	0.0161	1.84e-06	14287	22.7547
Natural killer cell receptor 2B4 levels	rs11220506	G	A	-0.0702	0.0147	1.79e-06	14729	22.8055
Natural killer cell receptor 2B4 levels	rs11265488	G	A	-0.0624	0.0118	1.24e-07	14287	27.9644
Natural killer cell receptor 2B4 levels	rs11265493	G	A	0.2122	0.0119	3.99e-71	14287	317.978
Natural killer cell receptor 2B4 levels	rs114758826	G	A	-0.1804	0.0337	8.65e-08	14728	28.6558
Natural killer cell receptor 2B4 levels	rs139924614	G	A	0.1618	0.0348	3.33e-06	14725	21.6172
Natural killer cell receptor 2B4 levels	rs1434219	C	T	-0.0589	0.0123	1.68e-06	14287	22.9309
Natural killer cell receptor 2B4 levels	rs147033439	G	A	0.2053	0.0411	5.88e-07	14731	24.9514
Natural killer cell receptor 2B4 levels	rs149458216	C	A	-0.2146	0.047	4.97e-06	14725	20.848
Natural killer cell receptor 2B4 levels	rs1574847	G	C	-0.0637	0.0139	4.59e-06	14287	21.0014
Natural killer cell receptor 2B4 levels	rs2554697	G	A	0.0627	0.0134	2.88e-06	11782	21.894
Natural killer cell receptor 2B4 levels	rs3184504	C	T	0.116	0.0128	1.27e-19	11784	82.1289
Natural killer cell receptor 2B4 levels	rs34826779	G	T	0.063	0.0138	4.99e-06	14287	20.8412
Natural killer cell receptor 2B4 levels	rs3828139	C	T	0.0744	0.0119	4.05e-10	14286	39.0888
Natural killer cell receptor 2B4 levels	rs4672486	G	A	0.0661	0.0117	1.61e-08	14720	31.9177
Natural killer cell receptor 2B4 levels	rs56272634	C	T	0.0704	0.0126	2.31e-08	14729	31.2179
Natural killer cell receptor 2B4 levels	rs6928352	G	A	-0.1074	0.0215	5.87e-07	14731	24.9535
Natural killer cell receptor 2B4 levels	rs72837690	C	T	-0.0776	0.0125	5.37e-10	14287	38.5393
Natural killer cell receptor 2B4 levels	rs78142752	C	T	0.2288	0.0497	4.15e-06	14734	21.1933
Matrix metalloproteinase-1 levels	rs10978641	T	A	0.0649	0.014	3.56e-06	14296	21.4898
Matrix metalloproteinase-1 levels	rs10990535	C	T	0.0703	0.0135	1.91e-07	14734	27.1171
Matrix metalloproteinase-1 levels	rs11673125	C	T	-0.0585	0.0127	4.1e-06	14741	21.218
Matrix metalloproteinase-1 levels	rs116889819	G	A	-0.176	0.03	4.45e-09	14744	34.4178
Matrix metalloproteinase-1 levels	rs12141791	G	A	0.0859	0.013	3.9e-11	14296	43.6616
Matrix metalloproteinase-1 levels	rs12367368	G	T	0.0861	0.0186	3.67e-06	14744	21.4279
Matrix metalloproteinase-1 levels	rs141782294	G	A	0.3767	0.0445	2.56e-17	14731	71.6591
Matrix metalloproteinase-1 levels	rs188626385	C	T	-0.2509	0.053	2.2e-06	12935	22.4104
Matrix metalloproteinase-1 levels	rs2155053	C	T	-0.3212	0.0264	4.68e-34	14741	148.028
Matrix metalloproteinase-1 levels	rs2229629	G	A	-0.3153	0.0673	2.8e-06	10887	21.9492
Matrix metalloproteinase-1 levels	rs2926741	C	T	-0.0704	0.0126	2.31e-08	14296	31.2179
Matrix metalloproteinase-1 levels	rs4734879	G	A	0.1136	0.0137	1.11e-16	14296	68.7568
Matrix metalloproteinase-1 levels	rs6717478	T	A	0.1548	0.0338	4.65e-06	14742	20.9753
Matrix metalloproteinase-1 levels	rs7219205	G	A	0.0569	0.0121	2.57e-06	14296	22.1133
Matrix metalloproteinase-1 levels	rs77095316	G	T	-0.1416	0.0238	2.69e-09	14744	35.3975
Matrix metalloproteinase-1 levels	rs873675	C	T	0.1234	0.0234	1.34e-07	14742	27.8098
Interleukin-5 levels	rs10988407	G	A	0.0777	0.0167	3.28e-06	11791	21.6476
Interleukin-5 levels	rs114829303	C	T	0.1661	0.0361	4.2e-06	11344	21.1702
Interleukin-5 levels	rs12592185	C	T	0.0838	0.0173	1.27e-06	11344	23.4637
Interleukin-5 levels	rs132210	C	T	-0.0686	0.0141	1.14e-06	11344	23.6706
Interleukin-5 levels	rs141941146	G	A	0.3833	0.0825	3.38e-06	10280	21.5859
Interleukin-5 levels	rs17009223	G	A	-0.1169	0.0236	7.29e-07	11789	24.5361
Interleukin-5 levels	rs34639000	G	A	0.0765	0.0147	1.95e-07	11773	27.0825
Interleukin-5 levels	rs4277106	G	A	-0.2747	0.0592	3.48e-06	11790	21.5315
Interleukin-5 levels	rs62069649	G	A	0.2206	0.0482	4.72e-06	10431	20.9468
Interleukin-5 levels	rs7142197	G	A	-0.0924	0.0188	8.88e-07	11773	24.1562
Interleukin-5 levels	rs7193141	G	C	0.2407	0.0521	3.84e-06	9377	21.344
C-C motif chemokine 4 levels	rs10990301	T	A	0.085	0.0186	4.88e-06	14296	20.8839
C-C motif chemokine 4 levels	rs111476793	G	A	0.0869	0.019	4.79e-06	12800	20.9186
C-C motif chemokine 4 levels	rs112315344	G	T	0.2123	0.0455	3.07e-06	14255	21.7709
C-C motif chemokine 4 levels	rs113341849	G	A	0.5651	0.0184	1e-200	14296	943.224
C-C motif chemokine 4 levels	rs1161092	G	A	-0.0635	0.0125	3.77e-07	14296	25.8064
C-C motif chemokine 4 levels	rs116193969	T	A	0.2915	0.0617	2.31e-06	14296	22.3206
C-C motif chemokine 4 levels	rs116309267	G	C	0.1956	0.0405	1.37e-06	14723	23.3253
C-C motif chemokine 4 levels	rs137896358	C	T	0.2797	0.0551	3.85e-07	12745	25.7681
C-C motif chemokine 4 levels	rs140505982	C	T	-0.2294	0.0415	3.24e-08	13865	30.5556
C-C motif chemokine 4 levels	rs143960014	G	A	0.1953	0.0416	2.67e-06	14257	22.0403
C-C motif chemokine 4 levels	rs1634503	G	A	-0.0745	0.0138	6.72e-08	14295	29.1443
C-C motif chemokine 4 levels	rs17692864	C	T	0.2321	0.0283	2.38e-16	13662	67.2632
C-C motif chemokine 4 levels	rs42279	C	T	0.0743	0.0162	4.51e-06	14738	21.0352
C-C motif chemokine 4 levels	rs56131468	G	A	0.0833	0.0178	2.87e-06	14296	21.9003
C-C motif chemokine 4 levels	rs5743614	C	T	0.0728	0.0143	3.56e-07	12859	25.9174
C-C motif chemokine 4 levels	rs72800563	G	T	-0.1765	0.0374	2.37e-06	14741	22.2713
C-C motif chemokine 4 levels	rs78044056	G	A	-0.2607	0.0552	2.33e-06	13809	22.3051
C-C motif chemokine 4 levels	rs8064426	G	A	-0.4104	0.0173	2.11e-124	14295	562.759
Interleukin-2 levels	rs10996419	C	T	-0.1222	0.0259	2.38e-06	11784	22.2609
Interleukin-2 levels	rs144129701	G	C	-0.2699	0.0576	2.79e-06	11341	21.9564
Interleukin-2 levels	rs1671226	G	C	-0.0849	0.017	5.91e-07	11341	24.9412
Interleukin-2 levels	rs28515912	C	A	-0.0723	0.0149	1.22e-06	10723	23.5453
Interleukin-2 levels	rs36006983	C	T	-0.0728	0.0153	1.95e-06	11341	22.6402
Interleukin-2 levels	rs4703508	C	T	-0.1216	0.026	2.91e-06	11789	21.8736
Interleukin-2 levels	rs6535212	G	T	-0.0646	0.0139	3.36e-06	11784	21.5991
Interleukin-2 levels	rs74852566	G	T	-0.1999	0.0431	3.52e-06	11789	21.5115
Interleukin-2 levels	rs75739108	C	T	0.1737	0.038	4.85e-06	11341	20.8945
Interleukin-2 levels	rs7638939	T	A	0.0854	0.0174	9.2e-07	11769	24.0889
Interleukin-2 levels	rs77832761	G	A	0.1922	0.0414	3.44e-06	11785	21.5529
Interleukin-2 levels	rs77853517	C	T	-0.1048	0.0217	1.37e-06	11787	23.324
Interleukin-2 levels	rs79419497	G	A	0.2016	0.0424	1.99e-06	11789	22.6073
Interleukin-2 levels	rs79925007	G	T	0.1176	0.0255	3.99e-06	11341	21.2684
Interleukin-12 subunit beta levels	rs11039216	C	T	0.0588	0.0116	4e-07	14730	25.6944
Interleukin-12 subunit beta levels	rs11130215	G	A	-0.1009	0.0151	2.36e-11	14732	44.6507
Interleukin-12 subunit beta levels	rs117888068	C	T	0.219	0.0472	3.49e-06	11783	21.528
Interleukin-12 subunit beta levels	rs12588969	G	C	-0.1297	0.0127	1.74e-24	14287	104.297
Interleukin-12 subunit beta levels	rs12766137	G	C	0.0709	0.0149	1.95e-06	14726	22.6423
Interleukin-12 subunit beta levels	rs1398590	G	A	-0.197	0.0363	5.73e-08	14726	29.4523
Interleukin-12 subunit beta levels	rs144850787	G	T	0.3161	0.056	1.66e-08	14287	31.862
Interleukin-12 subunit beta levels	rs148549227	C	T	0.1088	0.0228	1.82e-06	12403	22.7713
Interleukin-12 subunit beta levels	rs149993822	C	T	0.0984	0.0194	3.93e-07	14287	25.7269
Interleukin-12 subunit beta levels	rs17056751	G	A	0.1694	0.0325	1.87e-07	14735	27.1682
Interleukin-12 subunit beta levels	rs17722688	C	T	-0.0857	0.0131	6.07e-11	14729	42.7976
Interleukin-12 subunit beta levels	rs1950897	C	T	0.0798	0.0128	4.54e-10	14735	38.8674
Interleukin-12 subunit beta levels	rs3130510	G	A	0.1155	0.014	1.58e-16	14735	68.0625
Interleukin-12 subunit beta levels	rs3184504	C	T	0.1332	0.0131	2.76e-24	11785	103.387
Interleukin-12 subunit beta levels	rs5014495	C	T	0.207	0.0442	2.82e-06	10208	21.9329
Interleukin-12 subunit beta levels	rs516978	G	C	0.0721	0.0122	3.42e-09	14725	34.9262
Interleukin-12 subunit beta levels	rs539598	C	T	-0.0672	0.0129	1.9e-07	14731	27.1368
Interleukin-12 subunit beta levels	rs6556416	C	A	-0.4957	0.0122	1e-200	14287	1650.89
Interleukin-12 subunit beta levels	rs6750065	C	T	0.0628	0.0134	2.78e-06	14286	21.9639
Interleukin-12 subunit beta levels	rs6968201	G	T	-0.0622	0.0119	1.72e-07	14287	27.3204
Interleukin-12 subunit beta levels	rs72993671	G	A	-0.204	0.0435	2.74e-06	14246	21.9929
Interleukin-12 subunit beta levels	rs73416208	G	A	-0.1477	0.0246	1.92e-09	14729	36.0488
Interleukin-12 subunit beta levels	rs76428106	C	T	-0.3406	0.0535	1.94e-10	13800	40.5305
Interleukin-12 subunit beta levels	rs780679	C	T	-0.0695	0.0139	5.73e-07	14729	25
Interleukin-12 subunit beta levels	rs8026767	G	A	-0.0743	0.0132	1.81e-08	14734	31.6833
Interleukin-12 subunit beta levels	rs9815073	C	A	0.2861	0.013	2.43e-107	14287	484.339
Interleukin-12 subunit beta levels	rs9965402	G	A	0.0918	0.0201	4.94e-06	14729	20.859
Cystatin D levels	rs11054069	C	T	0.1674	0.013	6.07e-38	14724	165.815
Cystatin D levels	rs12294339	C	T	0.0702	0.0118	2.7e-09	14726	35.3924
Cystatin D levels	rs12625710	C	T	-0.0591	0.0118	5.49e-07	14733	25.0848
Cystatin D levels	rs13127297	G	A	0.0545	0.0117	3.19e-06	14730	21.6981
Cystatin D levels	rs13397003	G	T	0.0701	0.0141	6.64e-07	14732	24.7171
Cystatin D levels	rs139918398	C	T	0.3373	0.0676	6.05e-07	13457	24.8966
Cystatin D levels	rs140505821	G	A	0.3276	0.0691	2.13e-06	13381	22.4767
Cystatin D levels	rs141192864	C	T	0.1016	0.0213	1.84e-06	14728	22.7525
Cystatin D levels	rs150547	C	A	0.0548	0.0119	4.12e-06	14288	21.2064
Cystatin D levels	rs1536565	G	A	-0.1244	0.0264	2.45e-06	14735	22.2041
Cystatin D levels	rs17154027	G	A	-0.0558	0.0121	4e-06	14288	21.2666
Cystatin D levels	rs3889401	G	A	0.0885	0.0191	3.6e-06	11759	21.4694
Cystatin D levels	rs4507745	C	T	0.057	0.0122	2.98e-06	13866	21.8288
Cystatin D levels	rs470841	C	T	0.0568	0.0119	1.81e-06	14736	22.7826
Cystatin D levels	rs4756151	C	A	-0.094	0.0172	4.63e-08	14736	29.8675
Cystatin D levels	rs4766797	G	A	-0.0574	0.0117	9.3e-07	14288	24.0687
Cystatin D levels	rs6049191	G	T	0.6649	0.0137	1e-200	14733	2355.44
Cystatin D levels	rs60586299	C	T	-0.0654	0.0134	1.06e-06	14288	23.8202
Cystatin D levels	rs6083489	G	A	0.2365	0.0474	6.06e-07	14288	24.8946
Cystatin D levels	rs62436191	G	A	0.1194	0.0234	3.35e-07	14288	26.0362
Cystatin D levels	rs67020211	G	T	0.079	0.0115	6.44e-12	14734	47.1909
Cystatin D levels	rs697699	C	A	0.1098	0.0237	3.61e-06	14288	21.4639
Cystatin D levels	rs7275493	C	T	-0.0572	0.0119	1.53e-06	14727	23.1046
Cystatin D levels	rs72980022	G	A	0.0607	0.0126	1.45e-06	14721	23.2079
Cystatin D levels	rs77121303	G	A	-0.2516	0.0532	2.25e-06	13383	22.3665
Cystatin D levels	rs79359257	C	T	0.073	0.0156	2.88e-06	14288	21.8976
Cystatin D levels	rs930735	G	A	0.0579	0.0114	3.8e-07	14734	25.7957
Cystatin D levels	rs9327707	C	T	0.059	0.0118	5.73e-07	14710	25
Cystatin D levels	rs9455923	G	A	0.0537	0.0115	3.02e-06	14734	21.8048
Cystatin D levels	rs962720	C	T	0.0558	0.0119	2.74e-06	14287	21.9874
Fibroblast growth factor 5 levels	rs11099098	G	T	0.5176	0.0126	1e-200	11789	1687.51
Fibroblast growth factor 5 levels	rs11120686	C	T	-0.0599	0.0127	2.4e-06	11786	22.2457
Fibroblast growth factor 5 levels	rs112790107	G	A	0.509	0.1062	1.64e-06	9845	22.9714
Fibroblast growth factor 5 levels	rs11674185	G	A	-0.0586	0.0128	4.69e-06	11787	20.9592
Fibroblast growth factor 5 levels	rs117253850	C	T	0.2266	0.0453	5.67e-07	11781	25.0221
Fibroblast growth factor 5 levels	rs12005489	C	T	0.1509	0.0322	2.78e-06	10725	21.9617
Fibroblast growth factor 5 levels	rs1412253	G	A	-0.0909	0.0192	2.2e-06	11778	22.4143
Fibroblast growth factor 5 levels	rs148332905	C	T	0.2883	0.0608	2.12e-06	11341	22.4844
Fibroblast growth factor 5 levels	rs148797749	G	A	-0.1705	0.0361	2.32e-06	11785	22.3067
Fibroblast growth factor 5 levels	rs150524893	G	A	0.2554	0.0552	3.71e-06	11298	21.4074
Fibroblast growth factor 5 levels	rs17004843	G	C	0.1719	0.0187	3.84e-20	11341	84.5023
Fibroblast growth factor 5 levels	rs189846846	C	T	-0.3042	0.0659	3.91e-06	9980	21.3082
Fibroblast growth factor 5 levels	rs192746810	G	A	-0.1842	0.0395	3.11e-06	11341	21.7463
Fibroblast growth factor 5 levels	rs305897	C	T	0.1185	0.0249	1.95e-06	11341	22.6484
Fibroblast growth factor 5 levels	rs3796605	G	A	0.1629	0.0283	8.6e-09	11782	33.1337
Fibroblast growth factor 5 levels	rs4326078	C	A	-0.0728	0.015	1.21e-06	11789	23.5548
Fibroblast growth factor 5 levels	rs4970834	C	T	-0.0729	0.0155	2.56e-06	11786	22.1203
Fibroblast growth factor 5 levels	rs56391958	G	A	-0.1197	0.0249	1.53e-06	11341	23.1094
Fibroblast growth factor 5 levels	rs62302222	T	A	0.1406	0.0289	1.14e-06	11341	23.6687
Fibroblast growth factor 5 levels	rs624605	G	T	0.0619	0.0133	3.25e-06	11341	21.661
Fibroblast growth factor 5 levels	rs66613644	C	T	-0.0826	0.0165	5.56e-07	11787	25.0606
Fibroblast growth factor 5 levels	rs77210320	T	A	0.1673	0.0356	2.61e-06	11786	22.0847
Fibroblast growth factor 5 levels	rs9433760	G	A	0.1023	0.0224	4.95e-06	11788	20.8572
Leukemia inhibitory factor levels	rs11127419	C	T	0.0707	0.0153	3.82e-06	9252	21.3529
Leukemia inhibitory factor levels	rs11608349	T	A	-0.3084	0.0661	3.08e-06	9362	21.7684
Leukemia inhibitory factor levels	rs116794364	G	C	-0.3015	0.0631	1.77e-06	10858	22.8305
Leukemia inhibitory factor levels	rs11883375	G	A	-0.1011	0.0197	2.87e-07	11776	26.3372
Leukemia inhibitory factor levels	rs145344087	G	C	0.2548	0.0556	4.59e-06	10281	21.0014
Leukemia inhibitory factor levels	rs234592	G	A	-0.0635	0.0136	3.02e-06	11345	21.8007
Leukemia inhibitory factor levels	rs332426	G	A	0.112	0.0238	2.53e-06	11789	22.1453
Leukemia inhibitory factor levels	rs7225483	G	T	0.0671	0.0143	2.7e-06	9849	22.0178
Leukemia inhibitory factor levels	rs74992559	G	A	0.1725	0.0367	2.6e-06	11784	22.0926
Leukemia inhibitory factor levels	rs80092539	T	A	0.0993	0.0213	3.13e-06	11345	21.734
Leukemia inhibitory factor levels	rs825264	G	A	-0.2119	0.0453	2.9e-06	10291	21.8809
Fibroblast growth factor 23 levels	rs11150539	C	T	-0.056	0.0119	2.53e-06	14287	22.1453
Fibroblast growth factor 23 levels	rs118177380	G	A	0.2362	0.0507	3.18e-06	14287	21.7042
Fibroblast growth factor 23 levels	rs11930290	T	A	-0.1845	0.0389	2.11e-06	12848	22.4954
Fibroblast growth factor 23 levels	rs12195292	G	A	-0.0768	0.0166	3.72e-06	14710	21.4046
Fibroblast growth factor 23 levels	rs181409232	C	A	-0.2224	0.0479	3.43e-06	12846	21.5575
Fibroblast growth factor 23 levels	rs33921462	G	A	-0.0653	0.0135	1.32e-06	14287	23.3969
Fibroblast growth factor 23 levels	rs34551523	G	A	0.1704	0.0348	9.75e-07	14730	23.9762
Fibroblast growth factor 23 levels	rs3811621	G	C	0.1163	0.0131	6.82e-19	14286	78.8164
Fibroblast growth factor 23 levels	rs6127099	T	A	0.0907	0.0134	1.3e-11	14287	45.8147
Fibroblast growth factor 23 levels	rs671205	C	T	0.0708	0.0136	1.93e-07	14287	27.1012
Fibroblast growth factor 23 levels	rs6753743	G	T	0.0941	0.0185	3.65e-07	14287	25.8723
Fibroblast growth factor 23 levels	rs7955866	G	A	-0.0959	0.0178	7.14e-08	14719	29.0267
Macrophage inflammatory protein 1a levels	rs111734780	G	A	-0.3088	0.0623	7.17e-07	12412	24.5685
Macrophage inflammatory protein 1a levels	rs113448118	G	A	0.0818	0.0179	4.88e-06	11793	20.8834
Macrophage inflammatory protein 1a levels	rs1143687	C	T	-0.1229	0.024	3.04e-07	14743	26.2229
Macrophage inflammatory protein 1a levels	rs1634518	G	A	-0.409	0.0135	1e-200	14295	917.866
Macrophage inflammatory protein 1a levels	rs2847249	C	T	-0.0621	0.0136	4.97e-06	14294	20.85
Macrophage inflammatory protein 1a levels	rs2853926	G	A	-0.0608	0.0133	4.84e-06	14743	20.898
Macrophage inflammatory protein 1a levels	rs56675286	C	A	-0.1806	0.0325	2.75e-08	14743	30.8794
Macrophage inflammatory protein 1a levels	rs5743604	G	A	-0.0736	0.0135	4.98e-08	14737	29.7227
Macrophage inflammatory protein 1a levels	rs677925	C	T	-0.0668	0.0143	2.99e-06	12411	21.8213
Macrophage inflammatory protein 1a levels	rs7137828	C	T	-0.0837	0.0133	3.11e-10	11344	39.6048
Macrophage inflammatory protein 1a levels	rs78871521	C	T	0.1812	0.0371	1.04e-06	13246	23.8544
Macrophage inflammatory protein 1a levels	rs9540456	G	A	0.0926	0.0181	3.12e-07	14295	26.1737
Macrophage inflammatory protein 1a levels	rs9911791	G	A	0.176	0.0162	1.71e-27	14295	118.031
Interleukin-10 receptor subunit beta levels	rs111850948	G	A	-0.0843	0.0181	3.2e-06	14286	21.6919
Interleukin-10 receptor subunit beta levels	rs112798338	C	T	0.1926	0.0411	2.78e-06	14286	21.9598
Interleukin-10 receptor subunit beta levels	rs114288486	C	T	0.1449	0.0311	3.17e-06	14730	21.7078
Interleukin-10 receptor subunit beta levels	rs1153572	C	T	-0.0548	0.0119	4.12e-06	14286	21.2064
Interleukin-10 receptor subunit beta levels	rs116315732	C	T	0.1988	0.0402	7.6e-07	14734	24.4557
Interleukin-10 receptor subunit beta levels	rs117883662	G	C	-0.4295	0.0907	2.19e-06	8938	22.4239
Interleukin-10 receptor subunit beta levels	rs142421172	G	A	0.208	0.031	1.95e-11	12840	45.0198
Interleukin-10 receptor subunit beta levels	rs149156511	G	A	0.2066	0.0444	3.27e-06	14286	21.6518
Interleukin-10 receptor subunit beta levels	rs1605333	G	C	-0.0601	0.0124	1.25e-06	13237	23.4912
Interleukin-10 receptor subunit beta levels	rs192325200	G	A	-0.2327	0.0505	4.07e-06	13867	21.2329
Interleukin-10 receptor subunit beta levels	rs2834261	C	T	-0.0815	0.014	5.83e-09	14720	33.889
Interleukin-10 receptor subunit beta levels	rs34361138	G	A	0.0532	0.0113	2.5e-06	14732	22.1649
Interleukin-10 receptor subunit beta levels	rs55780441	C	T	0.1783	0.0348	3e-07	14734	26.2509
Interleukin-10 receptor subunit beta levels	rs6584485	C	T	0.0743	0.0161	3.93e-06	14286	21.2974
Interleukin-10 receptor subunit beta levels	rs7574167	G	A	0.0637	0.0135	2.38e-06	12832	22.2644
Interleukin-10 receptor subunit beta levels	rs7855466	C	T	0.0861	0.0169	3.49e-07	11783	25.9557
Interleukin-10 receptor subunit beta levels	rs8178528	G	A	-0.3997	0.0116	1e-200	14286	1187.28
Interleukin-10 receptor subunit beta levels	rs9685374	G	A	-0.0618	0.0134	3.99e-06	14286	21.27
Matrix metalloproteinase-10 levels	rs112062276	G	T	0.1203	0.0249	1.36e-06	14733	23.3417
Matrix metalloproteinase-10 levels	rs11225354	C	T	0.2957	0.0181	5.38e-60	14296	266.898
Matrix metalloproteinase-10 levels	rs112327130	G	C	-0.2862	0.0608	2.51e-06	12456	22.1581
Matrix metalloproteinase-10 levels	rs113958571	G	A	-0.2315	0.0503	4.18e-06	14296	21.182
Matrix metalloproteinase-10 levels	rs12567824	C	A	0.07	0.0153	4.76e-06	14296	20.9321
Matrix metalloproteinase-10 levels	rs1356799	G	T	-0.069	0.015	4.22e-06	13869	21.16
Matrix metalloproteinase-10 levels	rs142915220	G	A	-0.3256	0.0494	4.37e-11	13809	43.4425
Matrix metalloproteinase-10 levels	rs17099622	G	A	-0.2064	0.0233	8.12e-19	14296	78.4707
Matrix metalloproteinase-10 levels	rs17860955	C	T	1.1371	0.047	2.6e-129	14256	585.331
Matrix metalloproteinase-10 levels	rs2584662	C	A	-0.0597	0.0122	9.91e-07	14296	23.9458
Matrix metalloproteinase-10 levels	rs3742926	C	T	-0.0912	0.0196	3.27e-06	14744	21.651
Matrix metalloproteinase-10 levels	rs55804377	G	A	-0.2185	0.0469	3.18e-06	14741	21.7049
Matrix metalloproteinase-10 levels	rs72699188	G	C	-0.0931	0.0166	2.04e-08	14744	31.4545
Matrix metalloproteinase-10 levels	rs7966257	G	C	-0.0819	0.0178	4.2e-06	14295	21.1703
Monocyte chemoattractant protein 2 levels	rs112168535	C	T	-0.1553	0.0316	8.9e-07	13670	24.1529
Monocyte chemoattractant protein 2 levels	rs11652256	G	A	-0.9051	0.0354	3.48e-144	14736	653.712
Monocyte chemoattractant protein 2 levels	rs12075	G	A	-0.0973	0.0116	4.95e-17	14733	70.3574
Monocyte chemoattractant protein 2 levels	rs12523126	T	A	0.1121	0.0232	1.35e-06	14288	23.3472
Monocyte chemoattractant protein 2 levels	rs138884871	C	T	0.2198	0.0473	3.37e-06	13672	21.594
Monocyte chemoattractant protein 2 levels	rs144101664	C	T	-0.3694	0.0547	1.45e-11	14288	45.6057
Monocyte chemoattractant protein 2 levels	rs144618566	C	T	0.5171	0.0538	7.15e-22	13801	92.3814
Monocyte chemoattractant protein 2 levels	rs145516279	G	A	0.2225	0.048	3.56e-06	14288	21.4871
Monocyte chemoattractant protein 2 levels	rs16969443	C	T	-0.4966	0.0757	5.38e-11	10826	43.035
Monocyte chemoattractant protein 2 levels	rs181726805	G	A	-0.2479	0.0536	3.75e-06	14736	21.3906
Monocyte chemoattractant protein 2 levels	rs1821142	C	T	0.4013	0.0478	4.64e-17	13422	70.4827
Monocyte chemoattractant protein 2 levels	rs188234686	G	C	-0.3591	0.0509	1.73e-12	12847	49.7732
Monocyte chemoattractant protein 2 levels	rs34202026	T	A	0.6652	0.0371	6.89e-72	14719	321.482
Monocyte chemoattractant protein 2 levels	rs35904471	C	T	0.0761	0.0165	3.99e-06	11337	21.2717
Monocyte chemoattractant protein 2 levels	rs407595	C	A	0.0697	0.0147	2.12e-06	14287	22.4818
Monocyte chemoattractant protein 2 levels	rs4722985	C	T	-0.0626	0.0133	2.52e-06	14288	22.1537
Monocyte chemoattractant protein 2 levels	rs6685547	G	A	0.1462	0.0289	4.22e-07	13239	25.5917
Monocyte chemoattractant protein 2 levels	rs74350159	G	A	0.2798	0.0608	4.19e-06	13801	21.1782
Monocyte chemoattractant protein 2 levels	rs75573205	G	C	0.1906	0.0408	2.99e-06	14725	21.8236
Monocyte chemoattractant protein 2 levels	rs75580960	C	T	-0.0904	0.0188	1.52e-06	13224	23.1218
Monocyte chemoattractant protein 2 levels	rs76263310	G	A	0.296	0.0455	7.74e-11	14727	42.3215
Monocyte chemoattractant protein 2 levels	rs78743764	C	A	-0.2226	0.048	3.53e-06	13656	21.5064
Monocyte chemoattractant protein 2 levels	rs79567569	C	A	-0.3284	0.0669	9.16e-07	13386	24.0965
Monocyte chemoattractant protein 2 levels	rs80131163	G	A	0.1962	0.0399	8.77e-07	14730	24.1798
Monocyte chemoattractant protein 2 levels	rs80219280	G	T	-0.904	0.0322	2e-173	14736	788.179
Monocyte chemoattractant protein 2 levels	rs8081047	C	T	0.8196	0.0267	1e-200	14730	942.283
Monocyte chemoattractant protein 2 levels	rs948962	C	A	0.0544	0.0119	4.84e-06	14736	20.898
Monocyte chemoattractant protein 2 levels	rs9889517	G	A	0.0609	0.0121	4.83e-07	14288	25.3317
Thymic stromal lymphopoietin levels	rs112206094	T	A	-0.0934	0.0201	3.37e-06	11792	21.5924
Thymic stromal lymphopoietin levels	rs117095006	G	A	-0.1569	0.0338	3.45e-06	11345	21.5483
Thymic stromal lymphopoietin levels	rs118119134	G	A	-0.4423	0.0943	2.73e-06	8576	21.9994
Thymic stromal lymphopoietin levels	rs12448125	G	T	0.1784	0.0367	1.17e-06	11792	23.6297
Thymic stromal lymphopoietin levels	rs12472785	G	C	-0.074	0.0153	1.32e-06	11792	23.3927
Thymic stromal lymphopoietin levels	rs140886020	G	A	0.1619	0.0351	3.98e-06	11786	21.2755
Thymic stromal lymphopoietin levels	rs145111430	G	A	0.2674	0.0575	3.31e-06	11345	21.6265
Thymic stromal lymphopoietin levels	rs185922111	G	A	0.3618	0.0747	1.28e-06	10858	23.4583
Thymic stromal lymphopoietin levels	rs190906347	C	A	0.3219	0.066	1.08e-06	10858	23.7878
Thymic stromal lymphopoietin levels	rs4724126	G	T	0.0846	0.0152	2.61e-08	11344	30.978
Thymic stromal lymphopoietin levels	rs72652144	G	A	0.1629	0.0345	2.34e-06	11782	22.2948
Thymic stromal lymphopoietin levels	rs72811179	C	T	-0.2956	0.063	2.7e-06	11345	22.0155
Thymic stromal lymphopoietin levels	rs7406537	G	A	-0.0643	0.0139	3.73e-06	11149	21.3989
Thymic stromal lymphopoietin levels	rs7550374	G	C	-0.0928	0.0187	6.96e-07	11345	24.6271
T-cell surface glycoprotein CD6 isoform levels	rs11230282	G	A	0.0613	0.0132	3.42e-06	14734	21.5662
T-cell surface glycoprotein CD6 isoform levels	rs12074680	G	A	-0.1855	0.0392	2.22e-06	12404	22.3932
T-cell surface glycoprotein CD6 isoform levels	rs143374617	C	T	0.1766	0.0329	7.97e-08	14733	28.8131
T-cell surface glycoprotein CD6 isoform levels	rs2241002	C	T	0.0848	0.0155	4.48e-08	14732	29.9315
T-cell surface glycoprotein CD6 isoform levels	rs35086654	C	T	-0.2416	0.0517	2.97e-06	13800	21.838
T-cell surface glycoprotein CD6 isoform levels	rs35634144	G	C	0.1752	0.0376	3.17e-06	14237	21.7116
T-cell surface glycoprotein CD6 isoform levels	rs550421	G	A	0.3	0.0115	5.13e-150	14726	680.529
T-cell surface glycoprotein CD6 isoform levels	rs597808	G	A	0.116	0.0134	4.86e-18	11335	74.9387
T-cell surface glycoprotein CD6 isoform levels	rs60988380	C	T	0.0955	0.0193	7.49e-07	14735	24.4845
T-cell surface glycoprotein CD6 isoform levels	rs7119502	G	A	-0.2482	0.0303	2.58e-16	14726	67.0993
T-cell surface glycoprotein CD6 isoform levels	rs72969761	T	A	-0.1796	0.0376	1.78e-06	14710	22.8159
T-cell surface glycoprotein CD6 isoform levels	rs7396422	C	T	0.4025	0.0118	1e-200	14729	1163.5
T-cell surface glycoprotein CD6 isoform levels	rs74886615	T	A	0.0688	0.0129	9.64e-08	12404	28.4444
T-cell surface glycoprotein CD6 isoform levels	rs8051133	G	A	-0.1079	0.0236	4.83e-06	14729	20.9035
T-cell surface glycoprotein CD6 isoform levels	rs841332	G	A	-0.0721	0.0154	2.84e-06	14727	21.9194
T-cell surface glycoprotein CD6 isoform levels	rs9691968	C	A	0.0646	0.0134	1.43e-06	14735	23.241
TNF-beta levels	rs112317147	C	T	-0.1441	0.0309	3.11e-06	11344	21.7476
TNF-beta levels	rs113244922	C	T	0.2324	0.0499	3.2e-06	10470	21.6906
TNF-beta levels	rs114250919	C	T	0.2469	0.049	4.69e-07	11305	25.3893
TNF-beta levels	rs12743015	G	C	-0.1918	0.0403	1.94e-06	11784	22.651
TNF-beta levels	rs12883833	G	A	-0.1252	0.0259	1.34e-06	9259	23.3673
TNF-beta levels	rs138471526	C	T	-0.3418	0.0735	3.31e-06	9983	21.6257
TNF-beta levels	rs139511528	G	A	-0.2485	0.0521	1.85e-06	10280	22.7498
TNF-beta levels	rs143019966	C	T	0.2122	0.0451	2.54e-06	10913	22.138
TNF-beta levels	rs147423408	G	A	0.1732	0.035	7.48e-07	11344	24.4884
TNF-beta levels	rs16852556	C	T	0.1514	0.0317	1.79e-06	11344	22.8104
TNF-beta levels	rs192303297	C	T	-0.3872	0.0842	4.25e-06	7843	21.1469
TNF-beta levels	rs2074475	C	T	0.2308	0.0421	4.2e-08	11792	30.0544
TNF-beta levels	rs2364485	C	A	0.1759	0.0189	1.32e-20	11344	86.618
TNF-beta levels	rs2523882	C	T	-0.1991	0.0144	1.77e-43	11792	191.169
TNF-beta levels	rs2844500	C	T	-0.6283	0.0196	1e-200	11791	1027.59
TNF-beta levels	rs28700215	C	T	-0.0626	0.0136	4.17e-06	11344	21.1871
TNF-beta levels	rs55914821	G	A	0.0748	0.0159	2.55e-06	11344	22.1314
TNF-beta levels	rs72841573	C	T	0.2813	0.056	5.08e-07	11792	25.2327
TNF-beta levels	rs74363807	C	T	0.2496	0.0532	2.71e-06	11344	22.0123
TNF-beta levels	rs7583622	G	A	0.0748	0.0161	3.38e-06	11769	21.585
TNF-beta levels	rs76913603	G	A	-0.1741	0.0379	4.36e-06	11782	21.1018
TNF-beta levels	rs77897196	C	T	-0.1917	0.041	2.93e-06	11792	21.8613
Interleukin-24 levels	rs11256610	G	A	0.3005	0.0641	2.76e-06	10850	21.9772
Interleukin-24 levels	rs116790447	C	T	0.1729	0.0371	3.16e-06	9453	21.7191
Interleukin-24 levels	rs117613902	G	A	-0.3	0.0657	4.97e-06	10850	20.8503
Interleukin-24 levels	rs143986178	G	A	0.2969	0.0644	4.02e-06	10850	21.2544
Interleukin-24 levels	rs145295031	T	A	0.3063	0.0647	2.2e-06	11287	22.4122
Interleukin-24 levels	rs167018	G	A	0.0657	0.0136	1.36e-06	11336	23.3374
Interleukin-24 levels	rs60306270	G	A	-0.0886	0.0191	3.51e-06	11781	21.5179
Interleukin-24 levels	rs73169406	G	A	0.111	0.0207	8.22e-08	11337	28.7545
Interleukin-24 levels	rs7401175	T	A	0.0892	0.0195	4.78e-06	7943	20.9248
Glial cell line-derived neurotrophic factor levels	rs112594435	C	T	0.1531	0.0333	4.27e-06	14721	21.1379
Glial cell line-derived neurotrophic factor levels	rs11740708	G	A	-0.3888	0.0198	7.56e-86	14710	385.587
Glial cell line-derived neurotrophic factor levels	rs138691533	G	A	0.2584	0.0539	1.63e-06	14731	22.983
Glial cell line-derived neurotrophic factor levels	rs144181640	T	A	0.3366	0.0697	1.37e-06	13988	23.3218
Glial cell line-derived neurotrophic factor levels	rs2093446	G	C	0.0606	0.0129	2.63e-06	14288	22.0681
Glial cell line-derived neurotrophic factor levels	rs2194229	T	A	-0.1683	0.0179	5.34e-21	14288	88.402
Glial cell line-derived neurotrophic factor levels	rs35740453	G	A	-0.0718	0.0154	3.13e-06	13224	21.7374
Glial cell line-derived neurotrophic factor levels	rs57104839	G	A	0.0915	0.0196	3.04e-06	14736	21.7937
Glial cell line-derived neurotrophic factor levels	rs62243355	C	T	-0.0981	0.0196	5.58e-07	14731	25.051
Glial cell line-derived neurotrophic factor levels	rs77671113	C	A	-0.1194	0.0208	9.45e-09	14725	32.952
Glial cell line-derived neurotrophic factor levels	rs79953230	C	T	0.1918	0.042	4.96e-06	14719	20.8544
Glial cell line-derived neurotrophic factor levels	rs9303102	G	T	0.2096	0.0453	3.71e-06	12935	21.4085
C-C motif chemokine 28 levels	rs112641086	C	T	-0.1056	0.0198	9.64e-08	14731	28.4444
C-C motif chemokine 28 levels	rs116782490	C	A	0.2298	0.0488	2.49e-06	12633	22.1748
C-C motif chemokine 28 levels	rs139902	C	A	0.0684	0.0121	1.58e-08	14285	31.9552
C-C motif chemokine 28 levels	rs143400203	C	T	0.1812	0.0392	3.79e-06	14722	21.367
C-C motif chemokine 28 levels	rs1514964	C	T	-0.1263	0.0264	1.72e-06	14734	22.8875
C-C motif chemokine 28 levels	rs2477954	C	T	-0.058	0.012	1.34e-06	14286	23.3611
C-C motif chemokine 28 levels	rs2631360	G	A	0.0597	0.0128	3.1e-06	11780	21.7535
C-C motif chemokine 28 levels	rs2866626	G	C	-0.0597	0.0121	8.06e-07	14285	24.3432
C-C motif chemokine 28 levels	rs4866742	C	T	0.0702	0.0122	8.71e-09	12829	33.1096
C-C motif chemokine 28 levels	rs546951873	G	A	0.3427	0.0672	3.4e-07	11273	26.007
C-C motif chemokine 28 levels	rs6580980	G	A	-0.0688	0.0118	5.53e-09	14285	33.9948
C-C motif chemokine 28 levels	rs6671688	C	T	0.0534	0.0116	4.16e-06	14286	21.1917
C-C motif chemokine 28 levels	rs71363004	G	C	0.2181	0.0466	2.87e-06	11982	21.9048
C-C motif chemokine 28 levels	rs73000929	G	A	-0.1935	0.0355	5.02e-08	14734	29.7102
C-C motif chemokine 28 levels	rs76291845	G	A	0.2696	0.0542	6.55e-07	14244	24.7424
C-C motif chemokine 28 levels	rs7661151	C	T	0.0531	0.0116	4.7e-06	14730	20.9543
C-C motif chemokine 28 levels	rs76669782	C	A	-0.2853	0.0513	2.68e-08	12933	30.9292
C-C motif chemokine 28 levels	rs77569365	G	T	0.129	0.0282	4.77e-06	14734	20.9258
C-C motif chemokine 28 levels	rs78552613	C	T	-0.1844	0.0395	3.04e-06	14734	21.7935
C-C motif chemokine 28 levels	rs78843608	G	A	-0.1684	0.0323	1.85e-07	14725	27.1819
Protein S100-A12 levels	rs112956934	C	T	0.1884	0.0407	3.67e-06	14737	21.4276
Protein S100-A12 levels	rs112988802	C	T	-0.1396	0.0293	1.89e-06	12851	22.7005
Protein S100-A12 levels	rs13384799	C	T	-0.0622	0.0133	2.92e-06	14295	21.8714
Protein S100-A12 levels	rs147302029	G	A	0.1806	0.0345	1.65e-07	13649	27.4029
Protein S100-A12 levels	rs150015576	C	A	0.194	0.0423	4.51e-06	14740	21.034
Protein S100-A12 levels	rs174344	G	A	0.0617	0.0125	7.97e-07	14295	24.3641
Protein S100-A12 levels	rs191808657	C	A	0.3059	0.0665	4.22e-06	12412	21.16
Protein S100-A12 levels	rs2425640	G	A	-0.0583	0.0123	2.14e-06	14741	22.4661
Protein S100-A12 levels	rs3014874	G	A	-0.1726	0.0137	2.15e-36	14294	158.723
Protein S100-A12 levels	rs3802266	G	A	0.0555	0.0118	2.56e-06	14740	22.1219
Protein S100-A12 levels	rs55783131	C	T	0.2064	0.0425	1.19e-06	14728	23.5853
Protein S100-A12 levels	rs56268787	C	T	-0.0936	0.0203	4.01e-06	14737	21.2598
Protein S100-A12 levels	rs59538998	G	C	-0.1188	0.0258	4.13e-06	14295	21.2028
Protein S100-A12 levels	rs61803119	G	T	0.1501	0.0194	1.02e-14	14295	59.8629
Protein S100-A12 levels	rs78800546	G	A	-0.2529	0.0534	2.18e-06	14295	22.4293
Interleukin-20 receptor subunit alpha levels	rs113153423	G	A	0.1913	0.0407	2.6e-06	11792	22.0923
Interleukin-20 receptor subunit alpha levels	rs113563938	T	A	0.3176	0.0676	2.62e-06	11344	22.0733
Interleukin-20 receptor subunit alpha levels	rs11987533	G	A	0.1171	0.0198	3.34e-09	11344	34.9771
Interleukin-20 receptor subunit alpha levels	rs12056343	G	T	-0.0761	0.0166	4.55e-06	9894	21.0161
Interleukin-20 receptor subunit alpha levels	rs12138611	G	C	0.119	0.0256	3.34e-06	11344	21.608
Interleukin-20 receptor subunit alpha levels	rs143067549	C	T	-0.4166	0.091	4.69e-06	7315	20.9583
Interleukin-20 receptor subunit alpha levels	rs149111746	G	A	0.2357	0.0511	3.98e-06	11783	21.2754
Interleukin-20 receptor subunit alpha levels	rs544388667	G	A	0.3626	0.075	1.33e-06	9261	23.374
Interleukin-20 receptor subunit alpha levels	rs59446445	G	A	0.1741	0.038	4.61e-06	11790	20.9909
Interleukin-18 levels	rs113552426	G	C	-0.278	0.0581	1.71e-06	11249	22.8948
Interleukin-18 levels	rs11605127	G	C	-0.0629	0.0137	4.41e-06	14730	21.0795
Interleukin-18 levels	rs12201187	T	A	0.0676	0.0138	9.65e-07	13245	23.9958
Interleukin-18 levels	rs12648080	G	A	0.072	0.0146	8.16e-07	14743	24.3198
Interleukin-18 levels	rs12681624	G	C	-0.0935	0.0157	2.59e-09	13657	35.467
Interleukin-18 levels	rs12711729	C	T	-0.0702	0.0153	4.47e-06	11345	21.0519
Interleukin-18 levels	rs139760701	T	A	-0.3049	0.0604	4.46e-07	13809	25.4824
Interleukin-18 levels	rs1403742	T	A	-0.0567	0.0124	4.82e-06	14296	20.9085
Interleukin-18 levels	rs148504635	C	A	0.2532	0.0525	1.42e-06	14737	23.26
Interleukin-18 levels	rs17229943	C	A	-0.16	0.0267	2.07e-09	14744	35.9102
Interleukin-18 levels	rs2108621	C	T	0.0581	0.0126	4.01e-06	14296	21.2623
Interleukin-18 levels	rs2954016	C	T	-0.0759	0.0156	1.14e-06	13421	23.672
Interleukin-18 levels	rs35495214	C	T	0.1374	0.0291	2.34e-06	14735	22.294
Interleukin-18 levels	rs385076	C	T	-0.1857	0.0123	1.68e-51	14296	227.936
Interleukin-18 levels	rs4140444	G	A	0.2157	0.0461	2.88e-06	14741	21.8927
Interleukin-18 levels	rs56836641	C	T	-0.163	0.0301	6.12e-08	14743	29.3253
Interleukin-18 levels	rs5744249	C	A	0.2039	0.0135	1.53e-51	14742	228.122
Interleukin-18 levels	rs57954386	G	C	-0.1248	0.0259	1.45e-06	12201	23.2183
Interleukin-18 levels	rs60235102	C	T	0.1154	0.0225	2.91e-07	14722	26.3055
Interleukin-18 levels	rs67424072	G	T	-0.082	0.0165	6.71e-07	14296	24.6979
Interleukin-18 levels	rs77994606	G	A	-0.2314	0.0472	9.46e-07	14743	24.0349
TNF-related activation-induced cytokine levels	rs113835939	C	A	-0.1939	0.0416	3.15e-06	14732	21.7255
TNF-related activation-induced cytokine levels	rs117113213	G	A	-0.1646	0.03	4.1e-08	14723	30.1035
TNF-related activation-induced cytokine levels	rs11713634	G	A	-0.0978	0.015	7.03e-11	11336	42.5104
TNF-related activation-induced cytokine levels	rs1273754	C	T	-0.2296	0.0503	5e-06	10850	20.8357
TNF-related activation-induced cytokine levels	rs1426506	C	T	0.07	0.0148	2.25e-06	14729	22.3703
TNF-related activation-induced cytokine levels	rs1432791	C	T	-0.0549	0.0118	3.28e-06	14288	21.6462
TNF-related activation-induced cytokine levels	rs150128402	G	A	0.2386	0.0459	2.01e-07	14736	27.0219
TNF-related activation-induced cytokine levels	rs150416959	G	C	0.1462	0.0315	3.46e-06	13224	21.5414
TNF-related activation-induced cytokine levels	rs17221073	G	C	0.2646	0.0498	1.08e-07	13801	28.2307
TNF-related activation-induced cytokine levels	rs17302	G	T	-0.0625	0.013	1.53e-06	14288	23.1139
TNF-related activation-induced cytokine levels	rs2468187	C	T	-0.1618	0.0118	8.62e-43	14735	188.015
TNF-related activation-induced cytokine levels	rs2975421	G	T	-0.078	0.017	4.47e-06	14288	21.0519
TNF-related activation-induced cytokine levels	rs34221978	G	A	0.167	0.0344	1.21e-06	14734	23.5676
TNF-related activation-induced cytokine levels	rs3801000	G	A	0.0686	0.013	1.31e-07	14288	27.8459
TNF-related activation-induced cytokine levels	rs4334157	C	T	-0.1684	0.0356	2.24e-06	14736	22.3761
TNF-related activation-induced cytokine levels	rs4365726	G	A	-0.0777	0.0166	2.86e-06	14287	21.9092
TNF-related activation-induced cytokine levels	rs4512994	C	A	0.1172	0.0116	5.33e-24	14736	102.08
TNF-related activation-induced cytokine levels	rs6063153	C	T	0.0636	0.0126	4.47e-07	14287	25.4785
TNF-related activation-induced cytokine levels	rs62501135	G	A	-0.1532	0.0148	4.13e-25	14288	107.15
TNF-related activation-induced cytokine levels	rs6932751	G	A	0.054	0.0116	3.24e-06	14730	21.6706
TNF-related activation-induced cytokine levels	rs704	G	A	-0.1085	0.0116	8.48e-21	14736	87.487
TNF-related activation-induced cytokine levels	rs72781813	G	T	0.2368	0.0486	1.1e-06	14735	23.7406
TNF-related activation-induced cytokine levels	rs75991751	G	T	-0.2685	0.0539	6.31e-07	13422	24.8148
TNF-related activation-induced cytokine levels	rs76488966	G	T	-0.1719	0.0366	2.64e-06	14720	22.0592
TNF-related activation-induced cytokine levels	rs77980965	C	T	-0.2976	0.0641	3.44e-06	11337	21.5551
TNF-related activation-induced cytokine levels	rs79287178	G	A	-0.4987	0.0343	6.82e-48	14719	211.393
Hepatocyte growth factor levels	rs113903858	G	A	0.3666	0.0747	9.22e-07	11137	24.0848
Hepatocyte growth factor levels	rs115009171	G	A	0.4297	0.0934	4.21e-06	10300	21.1659
Hepatocyte growth factor levels	rs11631440	T	A	-0.0638	0.012	1.06e-07	14709	28.2669
Hepatocyte growth factor levels	rs138848271	C	T	-0.405	0.0832	1.13e-06	10793	23.6954
Hepatocyte growth factor levels	rs150498795	T	A	0.1566	0.0327	1.68e-06	14732	22.9344
Hepatocyte growth factor levels	rs1986719	C	T	-0.1954	0.039	5.44e-07	14718	25.1027
Hepatocyte growth factor levels	rs2281532	C	T	-0.0698	0.0151	3.79e-06	14286	21.3677
Hepatocyte growth factor levels	rs2737756	G	A	0.2047	0.0391	1.65e-07	14718	27.4083
Hepatocyte growth factor levels	rs34219417	C	T	0.0992	0.0217	4.84e-06	14286	20.898
Hepatocyte growth factor levels	rs57193877	C	T	0.1572	0.0311	4.31e-07	14725	25.5496
Hepatocyte growth factor levels	rs5745687	C	T	-0.1943	0.0242	9.83e-16	14733	64.4636
Hepatocyte growth factor levels	rs5745692	G	C	-0.1545	0.0332	3.26e-06	14716	21.6561
Hepatocyte growth factor levels	rs59950280	G	A	0.1219	0.0131	1.34e-20	13222	86.5894
Hepatocyte growth factor levels	rs6709159	G	A	0.0564	0.0114	7.52e-07	14734	24.4765
Hepatocyte growth factor levels	rs74130123	C	T	-0.2429	0.0489	6.79e-07	14734	24.6739
Hepatocyte growth factor levels	rs7620568	G	A	-0.0856	0.0179	1.73e-06	12846	22.8687
Hepatocyte growth factor levels	rs8106345	G	A	0.0592	0.0127	3.14e-06	12404	21.7288
Hepatocyte growth factor levels	rs851612	G	A	-0.1182	0.0257	4.24e-06	14286	21.1528
C-X-C motif chemokine 9 levels	rs114033894	G	T	-0.2245	0.0488	4.22e-06	14287	21.1638
C-X-C motif chemokine 9 levels	rs12191307	G	A	-0.1452	0.0197	1.7e-13	14287	54.3251
C-X-C motif chemokine 9 levels	rs142119726	C	T	0.2705	0.0551	9.14e-07	13800	24.1008
C-X-C motif chemokine 9 levels	rs145607633	C	T	0.0728	0.0154	2.28e-06	14287	22.3471
C-X-C motif chemokine 9 levels	rs182152471	C	T	0.1861	0.0385	1.34e-06	13667	23.3653
C-X-C motif chemokine 9 levels	rs192119373	G	T	0.6177	0.1287	1.59e-06	8829	23.0355
C-X-C motif chemokine 9 levels	rs3184504	C	T	0.1008	0.013	8.92e-15	11784	60.1221
C-X-C motif chemokine 9 levels	rs35435997	G	A	0.0915	0.02	4.76e-06	12791	20.9306
C-X-C motif chemokine 9 levels	rs4888966	G	C	-0.157	0.0343	4.71e-06	14287	20.9513
C-X-C motif chemokine 9 levels	rs61875680	G	A	-0.0758	0.0158	1.61e-06	14287	23.0157
C-X-C motif chemokine 9 levels	rs62200304	C	A	-0.115	0.0244	2.44e-06	14287	22.2135
C-X-C motif chemokine 9 levels	rs62272916	G	A	-0.0834	0.0176	2.15e-06	14710	22.4547
C-X-C motif chemokine 9 levels	rs656739	G	A	0.0562	0.0119	2.33e-06	14735	22.3038
C-X-C motif chemokine 9 levels	rs73194812	G	A	0.1821	0.0391	3.2e-06	14730	21.6903
C-X-C motif chemokine 9 levels	rs73606147	C	A	0.2792	0.059	2.22e-06	13379	22.3937
C-X-C motif chemokine 9 levels	rs7600322	C	T	0.057	0.0118	1.36e-06	13849	23.3338
C-X-C motif chemokine 9 levels	rs783149	C	A	-0.0805	0.0144	2.27e-08	14287	31.2512
C-X-C motif chemokine 9 levels	rs80348644	C	T	0.1546	0.0332	3.21e-06	14734	21.6842
C-X-C motif chemokine 9 levels	rs9366778	G	A	-0.0605	0.0115	1.43e-07	14735	27.6767
Interleukin-20 levels	rs114209791	G	A	-0.2134	0.046	3.5e-06	11784	21.5215
Interleukin-20 levels	rs114363239	C	T	-0.2372	0.0487	1.11e-06	11782	23.7231
Interleukin-20 levels	rs117977288	G	T	-0.1546	0.0316	9.96e-07	11784	23.9356
Interleukin-20 levels	rs12498781	G	A	0.0635	0.0137	3.57e-06	11763	21.4836
Interleukin-20 levels	rs138771212	G	A	-0.3596	0.0778	3.8e-06	11336	21.3639
Interleukin-20 levels	rs146918864	C	T	-0.2551	0.0515	7.29e-07	11438	24.5362
Interleukin-20 levels	rs188205021	C	T	-0.222	0.0427	2e-07	11774	27.0303
Interleukin-20 levels	rs200680034	G	A	-0.3598	0.071	4.03e-07	8243	25.6806
Interleukin-20 levels	rs28542561	C	T	-0.1753	0.0372	2.45e-06	11774	22.2064
Interleukin-20 levels	rs72633862	G	T	-0.1722	0.0376	4.65e-06	11774	20.9745
Interleukin-20 levels	rs72659995	C	T	-0.1232	0.0267	3.95e-06	11336	21.2911
Eotaxin levels	rs114744647	C	T	0.2107	0.0451	2.99e-06	14730	21.8261
Eotaxin levels	rs12075	G	A	0.0749	0.0114	5.03e-11	14731	43.1672
Eotaxin levels	rs139476527	G	T	0.2826	0.0606	3.11e-06	12933	21.747
Eotaxin levels	rs139597204	C	A	-0.3374	0.0714	2.3e-06	12303	22.3303
Eotaxin levels	rs1564995	G	A	-0.0609	0.0131	3.34e-06	14286	21.6119
Eotaxin levels	rs2112920	G	C	0.0817	0.016	3.29e-07	14286	26.0738
Eotaxin levels	rs2201150	C	T	0.0785	0.0123	1.75e-10	14286	40.7314
Eotaxin levels	rs2228467	C	T	-0.3316	0.0225	3.69e-49	14733	217.202
Eotaxin levels	rs34536806	G	T	0.1017	0.0208	1.01e-06	14286	23.9065
Eotaxin levels	rs35543857	G	A	-0.1138	0.0244	3.1e-06	14286	21.7523
Eotaxin levels	rs6894241	C	A	-0.0656	0.0137	1.68e-06	14715	22.928
Eotaxin levels	rs73171545	G	A	-0.0861	0.0187	4.14e-06	14286	21.1994
Eotaxin levels	rs73209015	T	A	-0.0913	0.0189	1.36e-06	14728	23.3355
Eotaxin levels	rs757973	G	A	0.2002	0.0205	1.58e-22	14713	95.3719
Eotaxin levels	rs79432525	G	T	0.1929	0.0422	4.85e-06	14247	20.8949
Eotaxin levels	rs79684468	C	T	0.1502	0.0303	7.16e-07	14286	24.5728
Eotaxin levels	rs79722574	C	T	-0.1215	0.0156	6.78e-15	14720	60.6601
Eotaxin levels	rs9940390	C	T	-0.0818	0.0133	7.73e-10	14286	37.8271
Eotaxin levels	rs9976282	G	A	-0.1678	0.0345	1.15e-06	14722	23.6562
Axin-1 levels	rs115455827	G	A	0.1447	0.0305	2.09e-06	11792	22.508
Axin-1 levels	rs117097664	C	A	0.2444	0.0522	2.84e-06	11345	21.9211
Axin-1 levels	rs148317708	G	A	-0.212	0.042	4.47e-07	10919	25.4785
Axin-1 levels	rs2470622	G	A	-0.1229	0.0242	3.8e-07	11345	25.7913
Axin-1 levels	rs2691530	C	T	-0.067	0.0133	4.71e-07	11793	25.3774
Axin-1 levels	rs2712427	G	A	0.0626	0.0134	2.99e-06	11345	21.8242
Axin-1 levels	rs428324	C	T	0.0692	0.0148	2.93e-06	10281	21.8619
Axin-1 levels	rs7171268	C	T	0.1554	0.0329	2.32e-06	11345	22.3105
C-X-C motif chemokine 6 levels	rs11547311	C	T	0.1285	0.0272	2.31e-06	13232	22.3187
C-X-C motif chemokine 6 levels	rs117109857	G	C	0.1897	0.0415	4.85e-06	14743	20.8948
C-X-C motif chemokine 6 levels	rs12075	G	A	0.0816	0.0115	1.29e-12	14741	50.3483
C-X-C motif chemokine 6 levels	rs182381042	G	A	-0.3831	0.0799	1.63e-06	12935	22.9896
C-X-C motif chemokine 6 levels	rs184103539	C	T	-0.1603	0.0351	4.95e-06	12841	20.857
C-X-C motif chemokine 6 levels	rs2886969	C	T	-0.1069	0.0135	2.4e-15	14743	62.7029
C-X-C motif chemokine 6 levels	rs3184504	C	T	0.0679	0.0131	2.18e-07	11793	26.8656
C-X-C motif chemokine 6 levels	rs34080302	G	T	0.0605	0.0131	3.87e-06	14296	21.3289
C-X-C motif chemokine 6 levels	rs35096759	C	T	0.2109	0.0427	7.85e-07	14296	24.3948
C-X-C motif chemokine 6 levels	rs574432935	T	A	0.3432	0.0692	7.07e-07	12778	24.597
C-X-C motif chemokine 6 levels	rs79640485	C	T	-0.2245	0.0459	1e-06	14744	23.9225
C-X-C motif chemokine 6 levels	rs9371716	C	T	-0.0919	0.0193	1.92e-06	12412	22.6734
Interleukin-2 receptor subunit beta levels	rs115890206	G	A	0.232	0.0502	3.81e-06	10403	21.3584
Interleukin-2 receptor subunit beta levels	rs116007066	G	A	-0.2101	0.0441	1.9e-06	10295	22.6973
Interleukin-2 receptor subunit beta levels	rs11630708	C	T	-0.2102	0.0443	2.09e-06	11788	22.5143
Interleukin-2 receptor subunit beta levels	rs117538197	C	T	0.1213	0.0261	3.36e-06	11774	21.5993
Interleukin-2 receptor subunit beta levels	rs141460846	C	T	-0.2471	0.0535	3.86e-06	11304	21.3323
Interleukin-2 receptor subunit beta levels	rs1472270	G	C	0.0704	0.0144	1.01e-06	11344	23.9012
Interleukin-2 receptor subunit beta levels	rs17549820	C	T	0.0631	0.0129	1e-06	11791	23.9265
Interleukin-2 receptor subunit beta levels	rs2157876	G	T	-0.1133	0.0239	2.13e-06	11343	22.4732
Interleukin-2 receptor subunit beta levels	rs34246740	C	T	-0.0721	0.0156	3.8e-06	11344	21.361
Interleukin-2 receptor subunit beta levels	rs9321271	C	A	-0.157	0.0325	1.36e-06	11779	23.3363
Interleukin-2 receptor subunit beta levels	rs9921181	G	A	-0.0606	0.0128	2.2e-06	11786	22.4143
Leukemia inhibitory factor receptor levels	rs115938660	C	T	-0.2181	0.0467	3.01e-06	11770	21.8111
Leukemia inhibitory factor receptor levels	rs117117000	G	A	0.1586	0.0333	1.91e-06	11784	22.6839
Leukemia inhibitory factor receptor levels	rs12754806	G	A	0.0563	0.0122	3.94e-06	11768	21.296
Leukemia inhibitory factor receptor levels	rs147006060	G	A	-0.2602	0.0566	4.28e-06	11775	21.134
Leukemia inhibitory factor receptor levels	rs1690678	C	A	0.0904	0.0192	2.5e-06	11784	22.1684
Leukemia inhibitory factor receptor levels	rs2289779	G	T	0.0788	0.0134	4.09e-09	11336	34.5814
Leukemia inhibitory factor receptor levels	rs41307428	C	T	0.2027	0.0299	1.21e-11	11774	45.9584
Leukemia inhibitory factor receptor levels	rs4937122	G	T	0.1262	0.0248	3.61e-07	11336	25.895
Leukemia inhibitory factor receptor levels	rs6002001	G	A	0.6489	0.1417	4.66e-06	6861	20.9708
Leukemia inhibitory factor receptor levels	rs62258077	C	T	-0.063	0.013	1.26e-06	11762	23.4852
Leukemia inhibitory factor receptor levels	rs635634	C	T	-0.2885	0.0153	2.61e-79	11784	355.557
Leukemia inhibitory factor receptor levels	rs72730728	T	A	0.1414	0.0302	2.84e-06	11336	21.9222
Leukemia inhibitory factor receptor levels	rs73157388	C	T	-0.1306	0.0285	4.6e-06	11336	20.9989
Leukemia inhibitory factor receptor levels	rs778016	G	A	-0.0681	0.0145	2.65e-06	9883	22.0576
Leukemia inhibitory factor receptor levels	rs9313148	G	C	-0.0824	0.0173	1.91e-06	11777	22.6862
T-cell surface glycoprotein CD5 levels	rs11622090	C	T	-0.0588	0.0128	4.35e-06	13236	21.1025
T-cell surface glycoprotein CD5 levels	rs117276991	G	A	-0.1261	0.0256	8.4e-07	14287	24.2633
T-cell surface glycoprotein CD5 levels	rs117516652	G	A	0.2374	0.0476	6.12e-07	14248	24.8741
T-cell surface glycoprotein CD5 levels	rs12416520	G	A	-0.0629	0.0132	1.89e-06	14709	22.7067
T-cell surface glycoprotein CD5 levels	rs1259355	G	A	0.0569	0.0119	1.74e-06	14287	22.8629
T-cell surface glycoprotein CD5 levels	rs17345759	C	A	-0.1134	0.0245	3.68e-06	14287	21.4237
T-cell surface glycoprotein CD5 levels	rs17769062	C	T	0.1638	0.0334	9.38e-07	14287	24.0511
T-cell surface glycoprotein CD5 levels	rs192582121	T	A	-0.4169	0.0806	2.31e-07	11438	26.7543
T-cell surface glycoprotein CD5 levels	rs2237450	C	T	0.0623	0.0124	5.06e-07	14287	25.2425
T-cell surface glycoprotein CD5 levels	rs3104373	C	T	0.0973	0.0165	3.7e-09	14735	34.7743
T-cell surface glycoprotein CD5 levels	rs3184504	C	T	0.1427	0.0128	7.29e-29	11784	124.288
T-cell surface glycoprotein CD5 levels	rs4073745	G	A	-0.0683	0.0131	1.85e-07	14287	27.1831
T-cell surface glycoprotein CD5 levels	rs4893	G	A	0.1471	0.0313	2.61e-06	14735	22.087
T-cell surface glycoprotein CD5 levels	rs4939490	G	C	0.1083	0.012	1.8e-19	14735	81.4506
T-cell surface glycoprotein CD5 levels	rs60562286	T	A	-0.1681	0.0352	1.79e-06	14726	22.8061
T-cell surface glycoprotein CD5 levels	rs61747728	C	T	0.1841	0.0313	4.06e-09	14287	34.5954
T-cell surface glycoprotein CD5 levels	rs61768480	G	A	0.0695	0.0147	2.27e-06	13670	22.353
T-cell surface glycoprotein CD5 levels	rs674379	G	C	0.1193	0.0126	2.85e-21	12835	89.6478
T-cell surface glycoprotein CD5 levels	rs7242462	G	A	-0.1199	0.0187	1.44e-10	14287	41.1107
T-cell surface glycoprotein CD5 levels	rs72821405	C	T	-0.1014	0.0217	2.97e-06	14727	21.8352
Oncostatin-M levels	rs116928468	G	A	-0.2566	0.0536	1.69e-06	11770	22.9184
Oncostatin-M levels	rs117867445	G	C	0.2926	0.0621	2.46e-06	10471	22.2006
Oncostatin-M levels	rs2285179	G	A	-0.0663	0.0122	5.5e-08	14288	29.533
Oncostatin-M levels	rs2511241	C	T	0.177	0.0236	6.38e-14	13668	56.25
Oncostatin-M levels	rs28444486	G	A	0.0636	0.0136	2.92e-06	14735	21.8694
Oncostatin-M levels	rs3859189	G	A	0.1101	0.0117	4.95e-21	14729	88.5529
Oncostatin-M levels	rs4823082	G	C	-0.159	0.0346	4.32e-06	14724	21.1175
Oncostatin-M levels	rs559651	C	T	-0.0594	0.0125	2.01e-06	14715	22.5815
Oncostatin-M levels	rs61897429	G	A	-0.0847	0.017	6.28e-07	14735	24.8238
Oncostatin-M levels	rs653178	C	T	-0.0728	0.0132	3.48e-08	11785	30.4169
Oncostatin-M levels	rs7007281	T	A	0.1155	0.0243	2e-06	11775	22.5918
Oncostatin-M levels	rs7102957	C	T	-0.0803	0.0173	3.46e-06	14288	21.5446
Oncostatin-M levels	rs76275710	G	A	0.2665	0.0525	3.85e-07	14735	25.7677
Oncostatin-M levels	rs80303768	G	A	-0.152	0.0327	3.35e-06	14722	21.6069
Oncostatin-M levels	rs9264931	C	T	-0.1048	0.0191	4.09e-08	14736	30.1062
Interleukin-4 levels	rs116963481	G	A	0.2805	0.0592	2.16e-06	11793	22.4503
Interleukin-4 levels	rs11989681	G	A	0.0678	0.0136	6.19e-07	11345	24.8532
Interleukin-4 levels	rs12641440	G	C	-0.1181	0.025	2.31e-06	11345	22.3162
Interleukin-4 levels	rs13130198	G	A	-0.0773	0.0159	1.16e-06	11345	23.6355
Interleukin-4 levels	rs13418255	G	A	0.0701	0.0153	4.61e-06	11345	20.992
Interleukin-4 levels	rs1490743	G	T	-0.1338	0.0278	1.49e-06	10281	23.1645
Interleukin-4 levels	rs2502347	C	T	-0.077	0.0167	4.01e-06	11345	21.2593
Interleukin-4 levels	rs4876407	G	T	-0.1391	0.0299	3.28e-06	11788	21.6427
Interleukin-4 levels	rs75610895	C	T	-0.2354	0.045	1.68e-07	11787	27.3645
beta-nerve growth factor levels	rs117164089	C	T	-0.271	0.0565	1.61e-06	13421	23.006
beta-nerve growth factor levels	rs12188775	G	T	0.1213	0.0247	9.06e-07	14737	24.1172
beta-nerve growth factor levels	rs12259196	G	A	-0.075	0.0148	4.03e-07	13244	25.6802
beta-nerve growth factor levels	rs12533747	G	A	0.1389	0.0276	4.84e-07	14295	25.3272
beta-nerve growth factor levels	rs12539643	G	C	0.1867	0.0408	4.74e-06	11344	20.9396
beta-nerve growth factor levels	rs13058191	G	C	-0.2164	0.0467	3.59e-06	14295	21.4724
beta-nerve growth factor levels	rs140072192	G	A	0.2773	0.0602	4.1e-06	11925	21.2181
beta-nerve growth factor levels	rs148834134	C	T	0.2541	0.0556	4.87e-06	13421	20.8862
beta-nerve growth factor levels	rs17647697	C	A	-0.1617	0.0352	4.35e-06	14741	21.1025
beta-nerve growth factor levels	rs17689534	G	A	0.2208	0.0462	1.76e-06	13421	22.841
beta-nerve growth factor levels	rs1878359	G	A	0.0626	0.0126	6.76e-07	14740	24.6835
beta-nerve growth factor levels	rs3128517	C	T	-0.0775	0.0118	5.11e-11	14295	43.136
beta-nerve growth factor levels	rs34559191	C	T	0.0607	0.0124	9.82e-07	13675	23.9626
beta-nerve growth factor levels	rs397081	C	T	0.1203	0.0262	4.4e-06	14743	21.0828
beta-nerve growth factor levels	rs4017	C	T	-0.1187	0.0258	4.21e-06	14742	21.1671
beta-nerve growth factor levels	rs62092633	C	T	-0.1249	0.0259	1.42e-06	11344	23.2555
beta-nerve growth factor levels	rs62494116	C	T	0.0578	0.0117	7.81e-07	14729	24.4053
beta-nerve growth factor levels	rs6328	C	A	-0.0797	0.0122	6.46e-11	13224	42.6773
beta-nerve growth factor levels	rs72673086	G	A	0.0584	0.0126	3.57e-06	12858	21.4825
beta-nerve growth factor levels	rs77493302	C	T	0.0853	0.0185	4.01e-06	14743	21.2596
beta-nerve growth factor levels	rs9479501	G	T	0.0629	0.0137	4.41e-06	14729	21.0795
CD40L receptor levels	rs117191103	C	T	0.3553	0.0437	4.28e-16	14736	66.104
CD40L receptor levels	rs12152184	G	A	0.1085	0.0205	1.21e-07	12402	28.0125
CD40L receptor levels	rs12500563	G	T	0.3143	0.0687	4.76e-06	10795	20.9303
CD40L receptor levels	rs138897138	G	A	0.109	0.0216	4.5e-07	14288	25.4651
CD40L receptor levels	rs3967170	G	A	0.0789	0.017	3.46e-06	14721	21.5405
CD40L receptor levels	rs404842	G	A	-0.0599	0.0123	1.12e-06	14287	23.7161
CD40L receptor levels	rs4278412	G	C	0.1978	0.0413	1.67e-06	14725	22.9378
CD40L receptor levels	rs4664334	C	T	0.0541	0.0118	4.55e-06	14288	21.0199
CD40L receptor levels	rs6032663	G	T	-0.4505	0.0126	1e-200	14727	1278.35
CD40L receptor levels	rs7250371	C	T	0.0686	0.0116	3.34e-09	14722	34.9729
CD40L receptor levels	rs73128569	T	A	-0.1788	0.0268	2.53e-11	14288	44.5108
CD40L receptor levels	rs75626299	G	C	0.1458	0.0316	3.95e-06	14728	21.2883
CD40L receptor levels	rs8024256	G	A	-0.0562	0.0121	3.41e-06	14736	21.5726
CD40L receptor levels	rs9526031	C	A	0.064	0.012	9.64e-08	14288	28.4444
CD40L receptor levels	rs9993874	G	A	-0.0582	0.0125	3.22e-06	12403	21.6783
Interleukin-22 receptor subunit alpha-1 levels	rs117263973	G	A	0.3467	0.0752	4.02e-06	10858	21.2555
Interleukin-22 receptor subunit alpha-1 levels	rs12240324	G	A	0.2203	0.047	2.77e-06	11793	21.9702
Interleukin-22 receptor subunit alpha-1 levels	rs13257574	C	T	0.2714	0.0584	3.36e-06	11306	21.597
Interleukin-22 receptor subunit alpha-1 levels	rs1473089	C	A	0.2679	0.0561	1.79e-06	10916	22.8045
Interleukin-22 receptor subunit alpha-1 levels	rs17256492	C	T	-0.0751	0.0162	3.56e-06	11345	21.4907
Interleukin-22 receptor subunit alpha-1 levels	rs3181361	C	T	0.27	0.0582	3.5e-06	11345	21.5219
Interleukin-22 receptor subunit alpha-1 levels	rs4811167	C	T	0.0632	0.0134	2.4e-06	11793	22.2446
Interleukin-22 receptor subunit alpha-1 levels	rs56282088	G	A	0.2815	0.0571	8.23e-07	10919	24.3044
Interleukin-22 receptor subunit alpha-1 levels	rs75590335	G	A	0.1722	0.037	3.25e-06	11345	21.6602
Interleukin-22 receptor subunit alpha-1 levels	rs78594373	C	T	-0.1271	0.0273	3.23e-06	11767	21.6753
Interleukin-22 receptor subunit alpha-1 levels	rs79229049	T	A	-0.2102	0.0412	3.36e-07	11781	26.0298
Monocyte chemoattractant protein-1 levels	rs117265389	G	C	0.1734	0.0377	4.24e-06	14733	21.1551
Monocyte chemoattractant protein-1 levels	rs117317477	G	T	-0.3227	0.0704	4.57e-06	11725	21.0113
Monocyte chemoattractant protein-1 levels	rs117510656	C	T	-0.2587	0.0562	4.16e-06	14285	21.1895
Monocyte chemoattractant protein-1 levels	rs11870164	C	T	0.0751	0.013	7.61e-09	14733	33.3728
Monocyte chemoattractant protein-1 levels	rs12075	G	A	0.1694	0.0113	8.39e-51	14730	224.735
Monocyte chemoattractant protein-1 levels	rs12133241	G	T	0.0728	0.0157	3.54e-06	14713	21.5012
Monocyte chemoattractant protein-1 levels	rs12367122	G	A	0.0739	0.0159	3.35e-06	14284	21.602
Monocyte chemoattractant protein-1 levels	rs146186562	G	T	-0.2293	0.0497	3.96e-06	14285	21.2861
Monocyte chemoattractant protein-1 levels	rs148307902	G	A	0.2553	0.0538	2.08e-06	13798	22.5184
Monocyte chemoattractant protein-1 levels	rs149604038	G	C	-0.2813	0.0556	4.21e-07	13798	25.597
Monocyte chemoattractant protein-1 levels	rs181998213	C	T	0.3723	0.0695	8.47e-08	14285	28.6957
Monocyte chemoattractant protein-1 levels	rs1846616	T	A	0.0856	0.0119	6.33e-13	14719	51.7432
Monocyte chemoattractant protein-1 levels	rs207311	C	T	0.0579	0.0126	4.32e-06	14285	21.1162
Monocyte chemoattractant protein-1 levels	rs34292320	C	T	-0.0684	0.0134	3.32e-07	14285	26.0557
Monocyte chemoattractant protein-1 levels	rs35728689	G	A	0.3004	0.0198	5.44e-52	14732	230.181
Monocyte chemoattractant protein-1 levels	rs4682862	G	A	0.0576	0.0122	2.34e-06	14285	22.2908
Monocyte chemoattractant protein-1 levels	rs7619350	G	A	0.0986	0.0201	9.32e-07	11764	24.0637
Monocyte chemoattractant protein-1 levels	rs77128226	C	T	-0.1063	0.0218	1.08e-06	14285	23.7768
Monocyte chemoattractant protein-1 levels	rs77344300	C	T	-0.1381	0.0293	2.44e-06	14733	22.2153
Monocyte chemoattractant protein-1 levels	rs79697698	C	T	-0.348	0.0653	9.86e-08	13752	28.4009
Monocyte chemoattractant protein-1 levels	rs9942602	C	T	0.0618	0.0117	1.28e-07	14728	27.9001
Tumor necrosis factor levels	rs117427219	G	A	-0.3062	0.0629	1.13e-06	10850	23.6979
Tumor necrosis factor levels	rs12328100	G	A	-0.0649	0.013	5.97e-07	11784	24.9231
Tumor necrosis factor levels	rs12354434	G	A	-0.1207	0.0247	1.03e-06	11337	23.8792
Tumor necrosis factor levels	rs1266163	T	A	0.1372	0.0288	1.9e-06	11337	22.6946
Tumor necrosis factor levels	rs12975019	G	C	-0.1127	0.0226	6.14e-07	10278	24.8674
Tumor necrosis factor levels	rs1377015	G	A	-0.0653	0.0142	4.25e-06	11782	21.147
Tumor necrosis factor levels	rs138684734	G	A	0.2512	0.0533	2.44e-06	10850	22.2119
Tumor necrosis factor levels	rs141295666	C	T	0.3405	0.066	2.48e-07	11337	26.6162
Tumor necrosis factor levels	rs148560093	G	A	-0.298	0.0646	3.97e-06	9984	21.2798
Tumor necrosis factor levels	rs333835	T	A	0.1289	0.0254	3.88e-07	11337	25.7536
Tumor necrosis factor levels	rs4835254	C	T	-0.1517	0.031	9.9e-07	11770	23.9468
Tumor necrosis factor levels	rs537908127	C	T	0.246	0.0472	1.87e-07	9243	27.1635
Tumor necrosis factor levels	rs7621032	C	T	0.0674	0.0135	5.96e-07	11337	24.926
Tumor necrosis factor levels	rs7806921	C	T	-0.0606	0.0131	3.73e-06	11778	21.3995
Tumor necrosis factor levels	rs867063	C	T	0.1175	0.0255	4.07e-06	11337	21.2322
Tumor necrosis factor levels	rs9614693	C	T	0.0826	0.0177	3.06e-06	11763	21.7778
Tumor necrosis factor levels	rs9913313	C	T	-0.0836	0.0183	4.92e-06	7957	20.8694
Interleukin-15 receptor subunit alpha levels	rs117428573	C	A	-0.3132	0.0684	4.67e-06	10857	20.9668
Interleukin-15 receptor subunit alpha levels	rs117484888	G	A	0.3794	0.0799	2.05e-06	7423	22.5476
Interleukin-15 receptor subunit alpha levels	rs12570881	T	A	-0.0867	0.0174	6.27e-07	11344	24.8279
Interleukin-15 receptor subunit alpha levels	rs145793996	G	A	-0.2278	0.0492	3.66e-06	11779	21.4377
Interleukin-15 receptor subunit alpha levels	rs192538756	T	A	0.1159	0.0241	1.52e-06	9461	23.1277
Interleukin-15 receptor subunit alpha levels	rs2228059	G	T	0.3692	0.0127	8.39e-186	11344	845.115
Interleukin-15 receptor subunit alpha levels	rs2836464	G	A	0.0796	0.0169	2.48e-06	11791	22.1847
Interleukin-15 receptor subunit alpha levels	rs4459616	C	T	0.14	0.0294	1.92e-06	9899	22.6757
Interleukin-15 receptor subunit alpha levels	rs6845172	G	C	0.0778	0.0162	1.57e-06	11772	23.0637
Interleukin-15 receptor subunit alpha levels	rs7137828	C	T	-0.0748	0.0133	1.87e-08	11344	31.6301
Interleukin-15 receptor subunit alpha levels	rs7898286	G	T	-0.1967	0.0135	4.34e-48	11344	212.296
Interleukin-15 receptor subunit alpha levels	rs9270551	G	A	0.0749	0.0153	9.81e-07	11344	23.9652
Artemin levels	rs118115625	C	T	0.1703	0.0362	2.55e-06	11778	22.1316
Artemin levels	rs1329733	G	A	-0.0674	0.0136	7.2e-07	11330	24.5608
Artemin levels	rs13303278	C	A	-0.0664	0.0144	4.01e-06	10265	21.2623
Artemin levels	rs1370215	C	T	-0.07	0.0153	4.76e-06	11330	20.9321
Artemin levels	rs138311590	G	A	-0.0811	0.0176	4.07e-06	11758	21.2332
Artemin levels	rs142585779	C	T	0.2119	0.0435	1.11e-06	10266	23.7292
Artemin levels	rs142970662	G	A	0.311	0.0639	1.13e-06	9834	23.6875
Artemin levels	rs17340161	G	A	-0.0873	0.0189	3.86e-06	11330	21.3356
Artemin levels	rs3003450	G	T	0.0632	0.0137	3.97e-06	11762	21.281
Artemin levels	rs55885546	G	A	-0.2047	0.044	3.28e-06	11778	21.6436
Artemin levels	rs62277657	G	A	0.0833	0.0166	5.22e-07	11777	25.181
Artemin levels	rs6509909	G	C	-0.0881	0.0176	5.57e-07	11330	25.0569
Artemin levels	rs76672219	C	A	-0.3226	0.0682	2.24e-06	11291	22.3748
Artemin levels	rs77502336	G	C	0.0679	0.0141	1.47e-06	11775	23.19
Artemin levels	rs9496445	C	T	0.0853	0.0181	2.44e-06	11768	22.2096
Artemin levels	rs9684768	G	C	0.0692	0.014	7.7e-07	11330	24.4318
Artemin levels	rs9941952	C	T	0.0765	0.0167	4.63e-06	11774	20.9841
Interleukin-8 levels	rs12075	G	A	0.0667	0.0116	8.92e-09	14741	33.0625
Interleukin-8 levels	rs12188297	T	A	-0.0755	0.0147	2.81e-07	14740	26.3791
Interleukin-8 levels	rs13064825	C	T	0.056	0.012	3.06e-06	14296	21.7778
Interleukin-8 levels	rs141979722	C	T	0.2829	0.0608	3.27e-06	11669	21.65
Interleukin-8 levels	rs144815207	C	T	0.3186	0.0622	3.02e-07	13394	26.2368
Interleukin-8 levels	rs145125644	G	A	0.2687	0.0555	1.29e-06	14733	23.4396
Interleukin-8 levels	rs1516478	C	T	0.1479	0.0322	4.37e-06	14741	21.0972
Interleukin-8 levels	rs34519991	C	T	0.0555	0.012	3.75e-06	14296	21.3906
Interleukin-8 levels	rs6446951	G	A	-0.1894	0.0241	3.87e-15	14729	61.7626
Interleukin-8 levels	rs6585420	C	T	0.1545	0.0325	2e-06	14744	22.5991
Interleukin-8 levels	rs6709159	G	A	0.0562	0.0117	1.56e-06	14744	23.0728
Interleukin-8 levels	rs7216538	G	A	-0.1324	0.0279	2.08e-06	13672	22.52
Interleukin-8 levels	rs72633250	C	A	0.0574	0.0124	3.67e-06	14296	21.4279
Interleukin-8 levels	rs72886502	G	T	-0.3895	0.076	2.98e-07	12291	26.2656
Interleukin-8 levels	rs8069322	G	A	0.0668	0.0131	3.41e-07	14726	26.0022
Interleukin-8 levels	rs906401	C	T	0.0941	0.02	2.54e-06	14729	22.137
Interleukin-8 levels	rs972492	C	A	-0.0936	0.0184	3.64e-07	12412	25.8771
Monocyte chemoattractant protein-3 levels	rs12075	G	A	-0.0899	0.013	4.67e-12	11780	47.8225
Monocyte chemoattractant protein-3 levels	rs146174820	G	A	0.2663	0.0547	1.13e-06	10469	23.7011
Monocyte chemoattractant protein-3 levels	rs147793446	G	A	0.1941	0.0413	2.6e-06	11770	22.0877
Monocyte chemoattractant protein-3 levels	rs148859911	G	A	0.1507	0.0328	4.34e-06	11771	21.1095
Monocyte chemoattractant protein-3 levels	rs16947053	G	A	0.2264	0.0487	3.34e-06	11783	21.612
Monocyte chemoattractant protein-3 levels	rs182239847	G	T	-0.1716	0.0359	1.75e-06	9453	22.8479
Monocyte chemoattractant protein-3 levels	rs2228467	C	T	-0.3169	0.0252	2.88e-36	11782	158.141
Monocyte chemoattractant protein-3 levels	rs28667091	G	T	-0.0613	0.0133	4.05e-06	11782	21.2431
Monocyte chemoattractant protein-3 levels	rs4146770	C	T	-0.0933	0.0165	1.56e-08	11760	31.9739
Monocyte chemoattractant protein-3 levels	rs481267	G	A	-0.0754	0.015	4.99e-07	9889	25.2674
Monocyte chemoattractant protein-3 levels	rs7116054	C	T	-0.0998	0.0179	2.47e-08	11335	31.0853
Monocyte chemoattractant protein-3 levels	rs7213460	G	A	0.0942	0.0132	9.58e-13	11780	50.9277
Monocyte chemoattractant protein-3 levels	rs7327202	G	C	-0.0969	0.0194	5.89e-07	10903	24.9485
Monocyte chemoattractant protein-3 levels	rs74157668	C	T	0.1574	0.0343	4.46e-06	11781	21.0582
Monocyte chemoattractant protein-3 levels	rs78848134	C	T	0.2441	0.0514	2.04e-06	11296	22.5533
Monocyte chemoattractant protein-3 levels	rs9968876	G	T	-0.1046	0.0221	2.21e-06	11774	22.4016
Transforming growth factor-alpha levels	rs12270510	C	T	0.0959	0.019	4.48e-07	14731	25.4759
Transforming growth factor-alpha levels	rs149146289	G	A	0.2856	0.0569	5.19e-07	14285	25.1937
Transforming growth factor-alpha levels	rs1963491	G	C	0.1081	0.023	2.6e-06	11334	22.09
Transforming growth factor-alpha levels	rs34007466	G	A	-0.2684	0.05	7.96e-08	14733	28.8154
Transforming growth factor-alpha levels	rs34630685	G	C	0.1678	0.0361	3.35e-06	14285	21.6058
Transforming growth factor-alpha levels	rs3859189	G	A	0.0655	0.0116	1.64e-08	14726	31.8835
Transforming growth factor-alpha levels	rs4934441	G	A	-0.095	0.0198	1.6e-06	11780	23.0206
Transforming growth factor-alpha levels	rs653178	C	T	-0.0708	0.0131	6.5e-08	11782	29.2095
Transforming growth factor-alpha levels	rs72912115	T	A	0.137	0.0184	9.65e-14	14728	55.4377
Transforming growth factor-alpha levels	rs74130123	C	T	-0.2601	0.0508	3.05e-07	14733	26.2152
Transforming growth factor-alpha levels	rs78464136	T	A	0.143	0.0307	3.19e-06	14285	21.6968
Transforming growth factor-alpha levels	rs78912149	G	C	-0.2692	0.056	1.53e-06	13798	23.1086
Transforming growth factor-alpha levels	rs9262670	C	T	0.0717	0.0146	9.06e-07	12842	24.1175
Programmed cell death 1 ligand 1 levels	rs12539643	G	C	0.1913	0.0407	2.6e-06	11337	22.0923
Programmed cell death 1 ligand 1 levels	rs146328951	G	A	-0.4926	0.0993	7.02e-07	9354	24.6088
Programmed cell death 1 ligand 1 levels	rs2283438	C	T	-0.0577	0.012	1.52e-06	14288	23.1201
Programmed cell death 1 ligand 1 levels	rs35024691	G	C	-0.1008	0.0219	4.17e-06	12825	21.1852
Programmed cell death 1 ligand 1 levels	rs4974444	G	A	-0.0816	0.0176	3.55e-06	14288	21.4959
Programmed cell death 1 ligand 1 levels	rs60830384	T	A	0.1138	0.0213	9.16e-08	14718	28.5447
Programmed cell death 1 ligand 1 levels	rs62373966	G	T	0.1407	0.0273	2.55e-07	11777	26.5621
Programmed cell death 1 ligand 1 levels	rs6917605	C	T	0.0554	0.0116	1.79e-06	14733	22.8089
Programmed cell death 1 ligand 1 levels	rs7125631	C	T	-0.0609	0.0128	1.96e-06	14288	22.6368
Programmed cell death 1 ligand 1 levels	rs7137828	C	T	-0.0622	0.0133	2.92e-06	11337	21.8714
Programmed cell death 1 ligand 1 levels	rs7304709	C	T	0.0537	0.0117	4.44e-06	14727	21.0657
Programmed cell death 1 ligand 1 levels	rs75510105	G	A	0.1933	0.0385	5.15e-07	14727	25.2082
Programmed cell death 1 ligand 1 levels	rs79045618	G	A	0.1619	0.0324	5.83e-07	10714	24.9691
Programmed cell death 1 ligand 1 levels	rs7945680	G	T	0.061	0.0114	8.75e-08	14728	28.6319
Programmed cell death 1 ligand 1 levels	rs822335	C	T	-0.1295	0.012	3.77e-27	14736	116.46
Interleukin-17A levels	rs12599620	C	T	-0.0726	0.0153	2.08e-06	11336	22.516
Interleukin-17A levels	rs1462017	G	C	-0.0893	0.017	1.5e-07	11774	27.5934
Interleukin-17A levels	rs17448036	G	A	-0.0585	0.0128	4.87e-06	11783	20.8878
Interleukin-17A levels	rs2429911	C	T	0.2309	0.0486	2.02e-06	11294	22.5723
Interleukin-17A levels	rs33998516	C	A	-0.0802	0.0164	1.01e-06	11336	23.9145
Interleukin-17A levels	rs34557923	G	T	0.2446	0.0517	2.23e-06	10913	22.3837
Interleukin-17A levels	rs4877075	G	A	0.0908	0.0192	2.25e-06	11336	22.365
Interleukin-17A levels	rs75788494	C	T	-0.2432	0.0525	3.61e-06	10574	21.459
Interleukin-17A levels	rs77529534	C	T	-0.1279	0.0272	2.57e-06	11775	22.1107
Interleukin-17A levels	rs77595989	G	T	0.1696	0.0371	4.84e-06	11767	20.898
Interleukin-17A levels	rs79982350	G	C	-0.1467	0.0295	6.6e-07	11336	24.7295
Interferon gamma levels	rs140562194	C	T	0.4666	0.0897	1.97e-07	7396	27.0586
Interferon gamma levels	rs146527076	G	C	0.1935	0.0384	4.68e-07	11781	25.3922
Interferon gamma levels	rs4810686	C	T	0.0671	0.0137	9.69e-07	11344	23.9885
Interferon gamma levels	rs531747046	G	T	0.2684	0.0573	2.81e-06	6257	21.941
Interferon gamma levels	rs61863416	G	A	0.136	0.0283	1.54e-06	11774	23.0943
Interferon gamma levels	rs62230781	G	A	0.2184	0.0403	5.98e-08	11345	29.3694
Interferon gamma levels	rs6442763	C	A	0.0648	0.014	3.68e-06	11345	21.4237
Interferon gamma levels	rs67101138	G	T	0.1461	0.0307	1.95e-06	11793	22.6477
Interferon gamma levels	rs704	G	A	-0.0635	0.0127	5.73e-07	11793	25
C-C motif chemokine 23 levels	rs74903999	C	T	0.3485	0.0708	8.55e-07	10558	24.2292

## Sheet: Table S3
MR results of amyotrophic lateral sclerosison on gut microbiota
id.outcome	outcome	exposure	method	nsnp	b	se	pval	lo_ci	up_ci	OR(95%CI)
ebi-a-GCST90016963	Gut microbiota abundance (genus Allisonella id.2174) || id:ebi-a-GCST90016963	|| id:ebi-a-GCST90013429	MR Egger	16	0.0318718	0.278868	0.910631	-0.51471	0.578453	1.03(0.60 to 1.78)
ebi-a-GCST90016963	Gut microbiota abundance (genus Allisonella id.2174) || id:ebi-a-GCST90016963	|| id:ebi-a-GCST90013429	Weighted median	16	0.187838	0.125093	0.133204	-0.0573446	0.433021	1.21(0.94 to 1.54)
ebi-a-GCST90016963	Gut microbiota abundance (genus Allisonella id.2174) || id:ebi-a-GCST90016963	|| id:ebi-a-GCST90013429	Inverse variance weighted	16	0.206296	0.0871643	0.0179453	0.0354536	0.377138	1.23(1.04 to 1.46)
ebi-a-GCST90016990	Gut microbiota abundance (genus Eggerthella id.819) || id:ebi-a-GCST90016990	|| id:ebi-a-GCST90013429	MR Egger	22	0.23127	0.192502	0.243634	-0.146034	0.608574	1.26(0.86 to 1.84)
ebi-a-GCST90016990	Gut microbiota abundance (genus Eggerthella id.819) || id:ebi-a-GCST90016990	|| id:ebi-a-GCST90013429	Weighted median	22	0.199218	0.0947108	0.0354277	0.013585	0.384851	1.22(1.01 to 1.47)
ebi-a-GCST90016990	Gut microbiota abundance (genus Eggerthella id.819) || id:ebi-a-GCST90016990	|| id:ebi-a-GCST90013429	Inverse variance weighted	22	0.14182	0.0626331	0.0235553	0.0190596	0.264581	1.15(1.02 to 1.30)
ebi-a-GCST90017024	Gut microbiota abundance (genus Lachnospiraceae NK4A136 group id.11319) || id:ebi-a-GCST90017024	|| id:ebi-a-GCST90013429	MR Egger	25	0.109129	0.0938393	0.256781	-0.0747963	0.293054	1.12(0.93 to 1.34)
ebi-a-GCST90017024	Gut microbiota abundance (genus Lachnospiraceae NK4A136 group id.11319) || id:ebi-a-GCST90017024	|| id:ebi-a-GCST90013429	Weighted median	25	0.0677318	0.0489836	0.166743	-0.028276	0.16374	1.07(0.97 to 1.18)
ebi-a-GCST90017024	Gut microbiota abundance (genus Lachnospiraceae NK4A136 group id.11319) || id:ebi-a-GCST90017024	|| id:ebi-a-GCST90013429	Inverse variance weighted	25	0.0667532	0.0322497	0.0384628	0.00354387	0.129963	1.07(1.00 to 1.14)
ebi-a-GCST90017054	Gut microbiota abundance (genus Ruminococcaceae UCG003 id.11361) || id:ebi-a-GCST90017054	|| id:ebi-a-GCST90013429	MR Egger	25	-0.174233	0.121008	0.163386	-0.411409	0.0629439	0.84(0.66 to 1.06)
ebi-a-GCST90017054	Gut microbiota abundance (genus Ruminococcaceae UCG003 id.11361) || id:ebi-a-GCST90017054	|| id:ebi-a-GCST90013429	Weighted median	25	-0.11861	0.0508261	0.0196142	-0.218229	-0.0189911	0.89(0.80 to 0.98)
ebi-a-GCST90017054	Gut microbiota abundance (genus Ruminococcaceae UCG003 id.11361) || id:ebi-a-GCST90017054	|| id:ebi-a-GCST90013429	Inverse variance weighted	25	-0.0846745	0.0411865	0.0397941	-0.1654	-0.00394895	0.92(0.85 to 1.00)
ebi-a-GCST90017104	Gut microbiota abundance (order NB1n id.3953) || id:ebi-a-GCST90017104	|| id:ebi-a-GCST90013429	MR Egger	23	-0.163173	0.180443	0.376097	-0.516841	0.190494	0.85(0.60 to 1.21)
ebi-a-GCST90017104	Gut microbiota abundance (order NB1n id.3953) || id:ebi-a-GCST90017104	|| id:ebi-a-GCST90013429	Weighted median	23	-0.161574	0.0839315	0.0542203	-0.32608	0.00293152	0.85(0.72 to 1.00)
ebi-a-GCST90017104	Gut microbiota abundance (order NB1n id.3953) || id:ebi-a-GCST90017104	|| id:ebi-a-GCST90013429	Inverse variance weighted	23	-0.169302	0.0603569	0.00503149	-0.287601	-0.0510022	0.84(0.75 to 0.95)

## Sheet: Table S4
MR results of amyotrophic lateral sclerosison on inflammatory cytokines
id.exposure	id.outcome	outcome	exposure	method	nsnp	b	se	pval	lo_ci	up_ci	or	or_lci95	or_uci95
ebi-a-GCST90013429	GCST90274769	C-C motif chemokine 28 levels	|| id:ebi-a-GCST90013429	MR Egger	35	0.141701	0.0549437	0.0145537	0.0340117	0.249391	1.15223	1.0346	1.28324
ebi-a-GCST90013429	GCST90274769	C-C motif chemokine 28 levels	|| id:ebi-a-GCST90013429	Weighted median	35	0.0786462	0.0392636	0.0451738	0.00168961	0.155603	1.08182	1.00169	1.16836
ebi-a-GCST90013429	GCST90274769	C-C motif chemokine 28 levels	|| id:ebi-a-GCST90013429	Inverse variance weighted	35	0.0676393	0.0275114	0.0139484	0.0137169	0.121562	1.06998	1.01381	1.12926
ebi-a-GCST90013429	GCST90274784	C-X-C motif chemokine 9 levels	|| id:ebi-a-GCST90013429	MR Egger	35	0.0441799	0.0533083	0.413194	-0.0603044	0.148664	1.04517	0.941478	1.16028
ebi-a-GCST90013429	GCST90274784	C-X-C motif chemokine 9 levels	|| id:ebi-a-GCST90013429	Weighted median	35	0.0476418	0.036931	0.197042	-0.0247429	0.120027	1.04879	0.975561	1.12753
ebi-a-GCST90013429	GCST90274784	C-X-C motif chemokine 9 levels	|| id:ebi-a-GCST90013429	Inverse variance weighted	35	0.0514431	0.0262385	0.0499262	1.56424e-05	0.102871	1.05279	1.00002	1.10835
ebi-a-GCST90013429	GCST90274819	Leukemia inhibitory factor levels	|| id:ebi-a-GCST90013429	MR Egger	35	-0.0251295	0.0612233	0.684124	-0.145127	0.0948681	0.975184	0.864912	1.09951
ebi-a-GCST90013429	GCST90274819	Leukemia inhibitory factor levels	|| id:ebi-a-GCST90013429	Weighted median	35	-0.0159296	0.04405	0.717632	-0.102268	0.0704084	0.984197	0.902788	1.07295
ebi-a-GCST90013429	GCST90274819	Leukemia inhibitory factor levels	|| id:ebi-a-GCST90013429	Inverse variance weighted	35	-0.0679502	0.0301563	0.0242424	-0.127057	-0.00884381	0.934307	0.880684	0.991195

## Sheet: Table S5
	Table S5. MR results of gut microbiota on inflammatory cytokines
	id.exposure	id.outcome	outcome	exposure	method	nsnp	b	se	pval
	ebi-a-GCST90016977	GCST90274780	C-X-C motif chemokine 10 levels	Gut microbiota abundance (genus Catenibacterium id.2153)	MR Egger	5	-0.316134	0.408029	0.49493
	ebi-a-GCST90016977	GCST90274780	C-X-C motif chemokine 10 levels	Gut microbiota abundance (genus Catenibacterium id.2153)	Weighted median	5	-0.0126472	0.0592634	0.83101
	ebi-a-GCST90016977	GCST90274780	C-X-C motif chemokine 10 levels	Gut microbiota abundance (genus Catenibacterium id.2153)	Inverse variance weighted	5	-0.0349085	0.0456505	0.444455
	ebi-a-GCST90016977	GCST90274780	C-X-C motif chemokine 10 levels	Gut microbiota abundance (genus Catenibacterium id.2153)	Simple mode	5	-0.00281609	0.07481	0.971776
	ebi-a-GCST90016977	GCST90274780	C-X-C motif chemokine 10 levels	Gut microbiota abundance (genus Catenibacterium id.2153)	Weighted mode	5	-0.00162511	0.0746843	0.983682
	ebi-a-GCST90016977	GCST90274793	Hepatocyte growth factor levels	Gut microbiota abundance (genus Catenibacterium id.2153)	MR Egger	5	-0.57753	0.400754	0.245205
	ebi-a-GCST90016977	GCST90274793	Hepatocyte growth factor levels	Gut microbiota abundance (genus Catenibacterium id.2153)	Weighted median	5	-0.0697145	0.0592432	0.239295
	ebi-a-GCST90016977	GCST90274793	Hepatocyte growth factor levels	Gut microbiota abundance (genus Catenibacterium id.2153)	Inverse variance weighted	5	-0.0380513	0.0447594	0.395253
	ebi-a-GCST90016977	GCST90274793	Hepatocyte growth factor levels	Gut microbiota abundance (genus Catenibacterium id.2153)	Simple mode	5	-0.0782511	0.0779027	0.371985
	ebi-a-GCST90016977	GCST90274793	Hepatocyte growth factor levels	Gut microbiota abundance (genus Catenibacterium id.2153)	Weighted mode	5	-0.0777019	0.0734068	0.349509
	ebi-a-GCST90016977	GCST90274811	Interleukin-2 receptor subunit beta levels	Gut microbiota abundance (genus Catenibacterium id.2153)	MR Egger	5	-0.281485	0.454166	0.57929
	ebi-a-GCST90016977	GCST90274811	Interleukin-2 receptor subunit beta levels	Gut microbiota abundance (genus Catenibacterium id.2153)	Weighted median	5	0.0492998	0.0624409	0.429795
	ebi-a-GCST90016977	GCST90274811	Interleukin-2 receptor subunit beta levels	Gut microbiota abundance (genus Catenibacterium id.2153)	Inverse variance weighted	5	0.0369973	0.0505679	0.464391
	ebi-a-GCST90016977	GCST90274811	Interleukin-2 receptor subunit beta levels	Gut microbiota abundance (genus Catenibacterium id.2153)	Simple mode	5	0.0815969	0.0838139	0.385408
	ebi-a-GCST90016977	GCST90274811	Interleukin-2 receptor subunit beta levels	Gut microbiota abundance (genus Catenibacterium id.2153)	Weighted mode	5	0.0772016	0.0801591	0.390035
	ebi-a-GCST90016977	GCST90274828	Neurturin levels	Gut microbiota abundance (genus Catenibacterium id.2153)	MR Egger	5	-0.494613	0.454166	0.355792
	ebi-a-GCST90016977	GCST90274828	Neurturin levels	Gut microbiota abundance (genus Catenibacterium id.2153)	Weighted median	5	0.107203	0.0681991	0.115972
	ebi-a-GCST90016977	GCST90274828	Neurturin levels	Gut microbiota abundance (genus Catenibacterium id.2153)	Inverse variance weighted	5	0.0694507	0.0505679	0.169624
	ebi-a-GCST90016977	GCST90274828	Neurturin levels	Gut microbiota abundance (genus Catenibacterium id.2153)	Simple mode	5	0.126668	0.0948811	0.252786
	ebi-a-GCST90016977	GCST90274828	Neurturin levels	Gut microbiota abundance (genus Catenibacterium id.2153)	Weighted mode	5	0.129385	0.099	0.261311
	ebi-a-GCST90016977	GCST90274845	Thymic stromal lymphopoietin levels	Gut microbiota abundance (genus Catenibacterium id.2153)	MR Egger	5	-0.130667	0.46038	0.795006
	ebi-a-GCST90016977	GCST90274845	Thymic stromal lymphopoietin levels	Gut microbiota abundance (genus Catenibacterium id.2153)	Weighted median	5	0.0696145	0.0676067	0.303151
	ebi-a-GCST90016977	GCST90274845	Thymic stromal lymphopoietin levels	Gut microbiota abundance (genus Catenibacterium id.2153)	Inverse variance weighted	5	0.0746387	0.0514336	0.146734
	ebi-a-GCST90016977	GCST90274845	Thymic stromal lymphopoietin levels	Gut microbiota abundance (genus Catenibacterium id.2153)	Simple mode	5	0.0332443	0.0810216	0.702602
	ebi-a-GCST90016977	GCST90274845	Thymic stromal lymphopoietin levels	Gut microbiota abundance (genus Catenibacterium id.2153)	Weighted mode	5	0.0332443	0.0848688	0.715243
	ebi-a-GCST90017009	GCST90274780	C-X-C motif chemokine 10 levels	Gut microbiota abundance (genus Family XIII UCG001 id.11294)	MR Egger	8	0.0359522	0.183921	0.851472
	ebi-a-GCST90017009	GCST90274780	C-X-C motif chemokine 10 levels	Gut microbiota abundance (genus Family XIII UCG001 id.11294)	Weighted median	8	0.0483454	0.0892044	0.587845
	ebi-a-GCST90017009	GCST90274780	C-X-C motif chemokine 10 levels	Gut microbiota abundance (genus Family XIII UCG001 id.11294)	Inverse variance weighted	8	-0.0539815	0.0683521	0.42967
	ebi-a-GCST90017009	GCST90274780	C-X-C motif chemokine 10 levels	Gut microbiota abundance (genus Family XIII UCG001 id.11294)	Simple mode	8	0.0539722	0.145547	0.721737
	ebi-a-GCST90017009	GCST90274780	C-X-C motif chemokine 10 levels	Gut microbiota abundance (genus Family XIII UCG001 id.11294)	Weighted mode	8	0.0539722	0.122202	0.672054
	ebi-a-GCST90017009	GCST90274793	Hepatocyte growth factor levels	Gut microbiota abundance (genus Family XIII UCG001 id.11294)	MR Egger	8	0.148353	0.209781	0.505977
	ebi-a-GCST90017009	GCST90274793	Hepatocyte growth factor levels	Gut microbiota abundance (genus Family XIII UCG001 id.11294)	Weighted median	8	0.163005	0.0877159	0.0631227
	ebi-a-GCST90017009	GCST90274793	Hepatocyte growth factor levels	Gut microbiota abundance (genus Family XIII UCG001 id.11294)	Inverse variance weighted	8	0.0734686	0.073269	0.315993
	ebi-a-GCST90017009	GCST90274793	Hepatocyte growth factor levels	Gut microbiota abundance (genus Family XIII UCG001 id.11294)	Simple mode	8	0.205505	0.14754	0.206293
	ebi-a-GCST90017009	GCST90274793	Hepatocyte growth factor levels	Gut microbiota abundance (genus Family XIII UCG001 id.11294)	Weighted mode	8	0.205505	0.127375	0.150695
	ebi-a-GCST90017009	GCST90274811	Interleukin-2 receptor subunit beta levels	Gut microbiota abundance (genus Family XIII UCG001 id.11294)	MR Egger	8	-0.00142373	0.239814	0.995456
	ebi-a-GCST90017009	GCST90274811	Interleukin-2 receptor subunit beta levels	Gut microbiota abundance (genus Family XIII UCG001 id.11294)	Weighted median	8	0.0247337	0.104273	0.8125
	ebi-a-GCST90017009	GCST90274811	Interleukin-2 receptor subunit beta levels	Gut microbiota abundance (genus Family XIII UCG001 id.11294)	Inverse variance weighted	8	0.0283644	0.081912	0.729133
	ebi-a-GCST90017009	GCST90274811	Interleukin-2 receptor subunit beta levels	Gut microbiota abundance (genus Family XIII UCG001 id.11294)	Simple mode	8	2.66094e-05	0.166213	0.999877
	ebi-a-GCST90017009	GCST90274811	Interleukin-2 receptor subunit beta levels	Gut microbiota abundance (genus Family XIII UCG001 id.11294)	Weighted mode	8	0.0496044	0.146378	0.74464
	ebi-a-GCST90017009	GCST90274828	Neurturin levels	Gut microbiota abundance (genus Family XIII UCG001 id.11294)	MR Egger	8	-0.147072	0.204282	0.498631
	ebi-a-GCST90017009	GCST90274828	Neurturin levels	Gut microbiota abundance (genus Family XIII UCG001 id.11294)	Weighted median	8	-0.0681081	0.0981233	0.487615
	ebi-a-GCST90017009	GCST90274828	Neurturin levels	Gut microbiota abundance (genus Family XIII UCG001 id.11294)	Inverse variance weighted	8	-0.0512364	0.0752064	0.495696
	ebi-a-GCST90017009	GCST90274828	Neurturin levels	Gut microbiota abundance (genus Family XIII UCG001 id.11294)	Simple mode	8	-0.101962	0.155996	0.534233
	ebi-a-GCST90017009	GCST90274828	Neurturin levels	Gut microbiota abundance (genus Family XIII UCG001 id.11294)	Weighted mode	8	-0.106799	0.135737	0.4572
	ebi-a-GCST90017009	GCST90274845	Thymic stromal lymphopoietin levels	Gut microbiota abundance (genus Family XIII UCG001 id.11294)	MR Egger	8	-0.0328031	0.258301	0.903093
	ebi-a-GCST90017009	GCST90274845	Thymic stromal lymphopoietin levels	Gut microbiota abundance (genus Family XIII UCG001 id.11294)	Weighted median	8	0.0254191	0.106031	0.810537
	ebi-a-GCST90017009	GCST90274845	Thymic stromal lymphopoietin levels	Gut microbiota abundance (genus Family XIII UCG001 id.11294)	Inverse variance weighted	8	0.0278833	0.0882115	0.751929
	ebi-a-GCST90017009	GCST90274845	Thymic stromal lymphopoietin levels	Gut microbiota abundance (genus Family XIII UCG001 id.11294)	Simple mode	8	0.0476729	0.174326	0.792385
	ebi-a-GCST90017009	GCST90274845	Thymic stromal lymphopoietin levels	Gut microbiota abundance (genus Family XIII UCG001 id.11294)	Weighted mode	8	0.0149697	0.157513	0.926948
	ebi-a-GCST90017011	GCST90274780	C-X-C motif chemokine 10 levels	Gut microbiota abundance (genus Fusicatenibacter id.11305)	MR Egger	18	-0.183815	0.218139	0.411843
	ebi-a-GCST90017011	GCST90274780	C-X-C motif chemokine 10 levels	Gut microbiota abundance (genus Fusicatenibacter id.11305)	Weighted median	18	0.0462121	0.0739555	0.532061
	ebi-a-GCST90017011	GCST90274780	C-X-C motif chemokine 10 levels	Gut microbiota abundance (genus Fusicatenibacter id.11305)	Inverse variance weighted	18	-0.0294924	0.0552483	0.59347
	ebi-a-GCST90017011	GCST90274780	C-X-C motif chemokine 10 levels	Gut microbiota abundance (genus Fusicatenibacter id.11305)	Simple mode	18	0.120033	0.145716	0.421493
	ebi-a-GCST90017011	GCST90274780	C-X-C motif chemokine 10 levels	Gut microbiota abundance (genus Fusicatenibacter id.11305)	Weighted mode	18	0.10476	0.149104	0.491816
	ebi-a-GCST90017011	GCST90274793	Hepatocyte growth factor levels	Gut microbiota abundance (genus Fusicatenibacter id.11305)	MR Egger	18	-0.143764	0.215414	0.514037
	ebi-a-GCST90017011	GCST90274793	Hepatocyte growth factor levels	Gut microbiota abundance (genus Fusicatenibacter id.11305)	Weighted median	18	-0.0709543	0.0746754	0.342026
	ebi-a-GCST90017011	GCST90274793	Hepatocyte growth factor levels	Gut microbiota abundance (genus Fusicatenibacter id.11305)	Inverse variance weighted	18	-0.0497511	0.0546589	0.362712
	ebi-a-GCST90017011	GCST90274793	Hepatocyte growth factor levels	Gut microbiota abundance (genus Fusicatenibacter id.11305)	Simple mode	18	-0.120785	0.13388	0.37956
	ebi-a-GCST90017011	GCST90274793	Hepatocyte growth factor levels	Gut microbiota abundance (genus Fusicatenibacter id.11305)	Weighted mode	18	-0.114387	0.141476	0.429959
	ebi-a-GCST90017011	GCST90274811	Interleukin-2 receptor subunit beta levels	Gut microbiota abundance (genus Fusicatenibacter id.11305)	MR Egger	18	0.27018	0.245396	0.287187
	ebi-a-GCST90017011	GCST90274811	Interleukin-2 receptor subunit beta levels	Gut microbiota abundance (genus Fusicatenibacter id.11305)	Weighted median	18	-0.00171924	0.0839163	0.983654
	ebi-a-GCST90017011	GCST90274811	Interleukin-2 receptor subunit beta levels	Gut microbiota abundance (genus Fusicatenibacter id.11305)	Inverse variance weighted	18	-0.00297612	0.0621141	0.961785
	ebi-a-GCST90017011	GCST90274811	Interleukin-2 receptor subunit beta levels	Gut microbiota abundance (genus Fusicatenibacter id.11305)	Simple mode	18	0.0587902	0.149992	0.699962
	ebi-a-GCST90017011	GCST90274811	Interleukin-2 receptor subunit beta levels	Gut microbiota abundance (genus Fusicatenibacter id.11305)	Weighted mode	18	0.0487417	0.14926	0.74799
	ebi-a-GCST90017011	GCST90274828	Neurturin levels	Gut microbiota abundance (genus Fusicatenibacter id.11305)	MR Egger	18	-0.182089	0.291825	0.541445
	ebi-a-GCST90017011	GCST90274828	Neurturin levels	Gut microbiota abundance (genus Fusicatenibacter id.11305)	Weighted median	18	-0.024062	0.0911087	0.791701
	ebi-a-GCST90017011	GCST90274828	Neurturin levels	Gut microbiota abundance (genus Fusicatenibacter id.11305)	Inverse variance weighted	18	0.0164106	0.0727174	0.821453
	ebi-a-GCST90017011	GCST90274828	Neurturin levels	Gut microbiota abundance (genus Fusicatenibacter id.11305)	Simple mode	18	-0.0132288	0.163491	0.936455
	ebi-a-GCST90017011	GCST90274828	Neurturin levels	Gut microbiota abundance (genus Fusicatenibacter id.11305)	Weighted mode	18	-0.0217799	0.147963	0.884707
	ebi-a-GCST90017011	GCST90274845	Thymic stromal lymphopoietin levels	Gut microbiota abundance (genus Fusicatenibacter id.11305)	MR Egger	18	-0.125058	0.363287	0.735148
	ebi-a-GCST90017011	GCST90274845	Thymic stromal lymphopoietin levels	Gut microbiota abundance (genus Fusicatenibacter id.11305)	Weighted median	18	-0.0561254	0.0936253	0.548861
	ebi-a-GCST90017011	GCST90274845	Thymic stromal lymphopoietin levels	Gut microbiota abundance (genus Fusicatenibacter id.11305)	Inverse variance weighted	18	-0.0494982	0.0890028	0.578114
	ebi-a-GCST90017011	GCST90274845	Thymic stromal lymphopoietin levels	Gut microbiota abundance (genus Fusicatenibacter id.11305)	Simple mode	18	-0.119195	0.177271	0.510372
	ebi-a-GCST90017011	GCST90274845	Thymic stromal lymphopoietin levels	Gut microbiota abundance (genus Fusicatenibacter id.11305)	Weighted mode	18	-0.135443	0.196915	0.500841
	ebi-a-GCST90017027	GCST90274780	C-X-C motif chemokine 10 levels	Gut microbiota abundance (genus Lachnospiraceae UCG008 id.11328)	MR Egger	11	0.247722	0.277678	0.395554
	ebi-a-GCST90017027	GCST90274780	C-X-C motif chemokine 10 levels	Gut microbiota abundance (genus Lachnospiraceae UCG008 id.11328)	Weighted median	11	-0.088838	0.0635965	0.162444
	ebi-a-GCST90017027	GCST90274780	C-X-C motif chemokine 10 levels	Gut microbiota abundance (genus Lachnospiraceae UCG008 id.11328)	Inverse variance weighted	11	-0.0549479	0.053728	0.306447
	ebi-a-GCST90017027	GCST90274780	C-X-C motif chemokine 10 levels	Gut microbiota abundance (genus Lachnospiraceae UCG008 id.11328)	Simple mode	11	-0.142958	0.122297	0.269538
	ebi-a-GCST90017027	GCST90274780	C-X-C motif chemokine 10 levels	Gut microbiota abundance (genus Lachnospiraceae UCG008 id.11328)	Weighted mode	11	-0.12735	0.111371	0.279473
	ebi-a-GCST90017027	GCST90274793	Hepatocyte growth factor levels	Gut microbiota abundance (genus Lachnospiraceae UCG008 id.11328)	MR Egger	11	-0.0157482	0.329554	0.96293
	ebi-a-GCST90017027	GCST90274793	Hepatocyte growth factor levels	Gut microbiota abundance (genus Lachnospiraceae UCG008 id.11328)	Weighted median	11	-0.0546681	0.0648454	0.399199
	ebi-a-GCST90017027	GCST90274793	Hepatocyte growth factor levels	Gut microbiota abundance (genus Lachnospiraceae UCG008 id.11328)	Inverse variance weighted	11	-0.00617033	0.059357	0.917207
	ebi-a-GCST90017027	GCST90274793	Hepatocyte growth factor levels	Gut microbiota abundance (genus Lachnospiraceae UCG008 id.11328)	Simple mode	11	-0.117254	0.117258	0.34091
	ebi-a-GCST90017027	GCST90274793	Hepatocyte growth factor levels	Gut microbiota abundance (genus Lachnospiraceae UCG008 id.11328)	Weighted mode	11	-0.110544	0.112948	0.350804
	ebi-a-GCST90017027	GCST90274811	Interleukin-2 receptor subunit beta levels	Gut microbiota abundance (genus Lachnospiraceae UCG008 id.11328)	MR Egger	11	0.00763846	0.289839	0.97955
	ebi-a-GCST90017027	GCST90274811	Interleukin-2 receptor subunit beta levels	Gut microbiota abundance (genus Lachnospiraceae UCG008 id.11328)	Weighted median	11	0.0258191	0.067123	0.700494
	ebi-a-GCST90017027	GCST90274811	Interleukin-2 receptor subunit beta levels	Gut microbiota abundance (genus Lachnospiraceae UCG008 id.11328)	Inverse variance weighted	11	0.0299749	0.0525272	0.568233
	ebi-a-GCST90017027	GCST90274811	Interleukin-2 receptor subunit beta levels	Gut microbiota abundance (genus Lachnospiraceae UCG008 id.11328)	Simple mode	11	0.00640651	0.117236	0.957497
	ebi-a-GCST90017027	GCST90274811	Interleukin-2 receptor subunit beta levels	Gut microbiota abundance (genus Lachnospiraceae UCG008 id.11328)	Weighted mode	11	0.0087344	0.113851	0.940362
	ebi-a-GCST90017027	GCST90274828	Neurturin levels	Gut microbiota abundance (genus Lachnospiraceae UCG008 id.11328)	MR Egger	11	0.295314	0.310991	0.367121
	ebi-a-GCST90017027	GCST90274828	Neurturin levels	Gut microbiota abundance (genus Lachnospiraceae UCG008 id.11328)	Weighted median	11	0.0586352	0.0685271	0.392191
	ebi-a-GCST90017027	GCST90274828	Neurturin levels	Gut microbiota abundance (genus Lachnospiraceae UCG008 id.11328)	Inverse variance weighted	11	0.016173	0.0589004	0.783637
	ebi-a-GCST90017027	GCST90274828	Neurturin levels	Gut microbiota abundance (genus Lachnospiraceae UCG008 id.11328)	Simple mode	11	0.0531356	0.106677	0.629186
	ebi-a-GCST90017027	GCST90274828	Neurturin levels	Gut microbiota abundance (genus Lachnospiraceae UCG008 id.11328)	Weighted mode	11	0.0531356	0.107346	0.6313
	ebi-a-GCST90017027	GCST90274845	Thymic stromal lymphopoietin levels	Gut microbiota abundance (genus Lachnospiraceae UCG008 id.11328)	MR Egger	11	0.755285	0.33463	0.0504169
	ebi-a-GCST90017027	GCST90274845	Thymic stromal lymphopoietin levels	Gut microbiota abundance (genus Lachnospiraceae UCG008 id.11328)	Weighted median	11	-0.11004	0.0786604	0.161834
	ebi-a-GCST90017027	GCST90274845	Thymic stromal lymphopoietin levels	Gut microbiota abundance (genus Lachnospiraceae UCG008 id.11328)	Inverse variance weighted	11	0.0102259	0.076681	0.893912
	ebi-a-GCST90017027	GCST90274845	Thymic stromal lymphopoietin levels	Gut microbiota abundance (genus Lachnospiraceae UCG008 id.11328)	Simple mode	11	-0.151874	0.136094	0.290542
	ebi-a-GCST90017027	GCST90274845	Thymic stromal lymphopoietin levels	Gut microbiota abundance (genus Lachnospiraceae UCG008 id.11328)	Weighted mode	11	-0.151874	0.132795	0.279401
